# Supplementary material for: Error-related signaling in nucleus accumbens D2 receptor-expressing neurons guides inhibition-based choice behavior in mice
Source: Nat Commun. 2023 Apr 21;14:2284. doi: 10.1038/s41467-023-38025-3 (PMC10121661; doi:10.1038/s41467-023-38025-3)
Supplement: Supplementary file 7 — Source Data [file 41467_2023_38025_MOESM7_ESM.xlsx]

## Sheet: Figure 1
Figure 1C
Session	% Correct												Summary	Adjusted P Value
1	58.696	65	55.172	65	71.667	66.667	60	61.538	66.667	65	50.909	51.667
2	62.5	54.167	60.345	73.333	66.667	72.414	71.667	51.786	60	71.667	47.458	51.667	ns	>0.9999
3	71.667	54.902	45	60	58.333	70	61.667	68.333	66	67.347	53.448	55	ns	>0.9999
4	70	75	70	63.462	71.667	68.333	68.333	66.667	70	66.667	66.667	63.333	*	0.0243
5	71.667	76.667	78.333	58.333	61.667	68.333	70	56	66.667	71.667	80	70	ns	0.4886
6	66.667	81.667	75	61.667	76.667	81.667	55	76.667	70	85	83.333	73.333	*	0.0298
7	83.333	78.333	81.667	63.333	90	80	80	78.333	73.333	73.333		66.667	***	0.0009
8	80	85	81.667	73.333	85		90	68.333	86.667	85		73.333	***	0.0001
9		75		80				81.667	75	90		80	*	0.0152
10		90		67.857				81.667	91.667			73.333	ns	0.0592
11		78.333		85					83.333			83.333	ns	0.088
12		85		83.333								68.333	*	0.0333
13		85										83.333	ns	0.8364
14												81.667
Figure 1D	Correct Response Latency (s)														Reward Collection Latency (s)
1	4.822	2.255	1.615	3.459	2.544	2.093	3.294	4.631	4.208	3.06	2.982	2.49			5.129	2.844	2.018	2.929	3.124	2.914	4.145	5.158	3.912	4.614	3.258	1.987
2	3.301	1.77	1.615	2.362	2.384	2.214	3.722	4.112	3.54	2.894	2.673	1.427			4.43	1.994	1.615	2.626	2.418	1.966	3.548	3.675	2.938	2.865	2.546	1.656
3	2.609	1.653	1.652	2.056	2.509	1.925	2.911	3.286	2.609	2.637	1.872	1.619			3.715	2.175	1.686	2.756	2.305	1.855	2.426	2.994	2.802	2.976	2.427	1.589
4	2.358	2.476	1.876	2.454	2.19	1.707	2.288	3.375	2.463	2.934	2.086	1.543			2.278	3.03	2.038	3.43	2.214	1.835	2.926	2.828	2.667	2.36	2.619	1.586
5	3.312	1.869	1.385	2.084	2.169	2.241	1.967	3.102	2.175	2.012	1.906	1.585			3.925	3.354	1.348	2.34	1.743	2.075	1.716	1.977	2.623	2.838	2.093	1.661
6	3.05	1.684	1.922	1.904	2.108	1.754	1.507	2.282	2.194	2.394	1.771	1.312			5.218	2.046	1.722	1.698	2.566	2.256	1.621	2.105	2.225	3.08	2.428	2.303
7	3.297	1.941	1.464	2.122	1.859	1.76	1.47	2.835	1.868	2.359		1.128			4.71	2.533	2.613	2.161	2.125	2.722	1.894	4.017	2.405	2.966		1.68
8	3.093	1.902	1.637	2.07	1.792		1.525	2.572	2.17	1.752		1.277			3.58	4.361	1.46	2.286	1.829		3.086	2.75	2.353	2.619		1.405
9		1.818		2.569				2.036	1.826	1.816		1.06				2.386		3.06				3.701	2.342	2.591		1.375
10		1.929		4.353				2.209	1.36			1.412				3.46		4.207				1.566	2.553			1.23
11		1.644		1.992					1.456			1.377				2.133		2.3					1.335			2.028
12		2.174		1.895								1.265				2.182		2.932								1.284
13		2.502										1.306				2.463										1.517
14												1.385														1.363
Figure 1F			Figure 1G			Figure 1H
1st Session	Criterion Session		1st Session	Criterion Session		1st Session	Criterion Session
58.696	80		4.822	3.093		1.363	1.176
65	85		2.255	2.502		0.933	1.098
55.172	81.667		1.615	1.637		0.829	0.945
65	83.333		3.459	1.895		2.086	1.161
71.667	85		2.544	1.792		1.031	0.988
66.667	80		2.093	1.76		1.049	0.866
60	90		3.294	1.525		1.076	1.238
61.538	81.667		4.631	2.209		1.262	1.213
66.667	83.333		4.208	1.456		1.243	0.905
65	90		3.06	1.816		1.447	1.088
50.909	83.333		2.982	1.771		1.33	1.073
51.667	81.667		2.49	1.385		1.156	0.903
Paired t test			Wilcoxon matched-pairs signed rank test			Paired t test
P value	<0.0001		P value	0.0024		P value	0.062
P value summary	****		Exact or approximate P value?	Exact		P value summary	ns
Significantly different (P < 0.05)?	Yes		P value summary	**		Significantly different (P < 0.05)?	No
One- or two-tailed P value?	Two-tailed		Significantly different (P < 0.05)?	Yes		One- or two-tailed P value?	Two-tailed
t, df	t=11.85, df=11		One- or two-tailed P value?	Two-tailed		t, df	t=2.077, df=11
Number of pairs	12		Sum of positive, negative ranks	3.000 , -75.00		Number of pairs	12
			Sum of signed ranks (W)	-72
			Number of pairs	12
			Number of ties (ignored)	0

## Sheet: Figure 2
Figure 2G							Figure 2H							Figure 2I							Figure 2J							Figure 2K
	Type I							Type II							Type III							Type IV							Type V
	Source of Variation	% of total variation	P value	P value summary	Significant?			Source of Variation	% of total variation	P value	P value summary	Significant?	Geisser-Greenhouse's epsilon		Source of Variation	% of total variation	P value	P value summary	Significant?			Source of Variation	% of total variation	P value	P value summary	Significant?	Geisser-Greenhouse's epsilon		Source of Variation	% of total variation	P value	P value summary	Significant?	Geisser-Greenhouse's epsilon
	Time Factor	5.137	<0.0001	****	Yes			Time Factor	23.28	<0.0001	****	Yes	0.8262		Time Factor	18.02	<0.0001	****	Yes			Time Factor	14.09	<0.0001	****	Yes	0.932		Time Factor	5.928	0.0015	**	Yes	0.6909
	Trial type Factor	27.84	<0.0001	****	Yes			Trial type Factor	3.451	0.002	**	Yes	1		Trial type Factor	0.09894	0.7695	ns	No			Trial type Factor	26.71	<0.0001	****	Yes	1		Trial type Factor	9.004	<0.0001	****	Yes	1
	Time Factor x Trial type Factor	10.91	<0.0001	****	Yes			Time Factor x Trial type Factor	1.449	0.0139	*	Yes	0.8168		Time Factor x Trial type Factor	9.96	0.0002	***	Yes			Time Factor x Trial type Factor	5.93	<0.0001	****	Yes	0.9274		Time Factor x Trial type Factor	2.815	0.021	*	Yes	0.7147
	Subject x Time Factor	20.34						Subject x Time Factor	18.66						Subject x Time Factor	25.76						Subject x Time Factor	21.18						Subject x Time Factor	29.71
	Subject x Trial type Factor	18.07						Subject x Trial type Factor	23.5						Subject x Trial type Factor	23.57						Subject x Trial type Factor	10.27						Subject x Trial type Factor	18.32
	Subject	6.155						Subject	8.932						Subject	2.748						Subject	6						Subject	7.583
	Šídák's multiple comparisons test	Mean Diff.	95.00% CI of diff.	Below threshold?	Summary	Adjusted P Value		Šídák's multiple comparisons test	Mean Diff.	95.00% CI of diff.	Below threshold?	Summary	Adjusted P Value		Šídák's multiple comparisons test	Mean Diff.	95.00% CI of diff.	Below threshold?	Summary	Adjusted P Value		Šídák's multiple comparisons test	Mean Diff.	95.00% CI of diff.	Below threshold?	Summary	Adjusted P Value		Šídák's multiple comparisons test	Mean Diff.	95.00% CI of diff.	Below threshold?	Summary	Adjusted P Value
	Error - Correct							Error - Correct							Error - Correct							Error - Correct							Error - Correct
	ITI	-0.3887	-0.6254 to -0.1520	Yes	***	0.0004		ITI	-0.1531	-0.5244 to 0.2181	No	ns	0.6807		ITI	-0.26	-0.6209 to 0.1008	No	ns	0.2222		ITI	0.5293	0.2737 to 0.7848	Yes	****	<0.0001		ITI	0.249	-0.1399 to 0.6380	No	ns	0.3169
	Cue	-0.5158	-0.7525 to -0.2790	Yes	****	<0.0001		Cue	-0.1576	-0.4218 to 0.1067	No	ns	0.384		Cue	-0.3578	-0.7187 to 0.002988	No	ns	0.0525		Cue	0.5276	0.3519 to 0.7033	Yes	****	<0.0001		Cue	0.2497	-0.02715 to 0.5266	No	ns	0.0882
	Outcome	-1.52	-1.757 to -1.283	Yes	****	<0.0001		Outcome	-0.5493	-0.7991 to -0.2995	Yes	****	<0.0001		Outcome	0.5028	0.1420 to 0.8637	Yes	**	0.0037		Outcome	1.321	1.096 to 1.545	Yes	****	<0.0001		Outcome	0.7386	0.3917 to 1.086	Yes	****	<0.0001
	Correct			Error				Correct			Error				Correct			Error				Correct			Error				Correct			Error
	ITI	Cue	Outcome	ITI	Cue	Outcome		ITI	Cue	Outcome	ITI	Cue	Outcome		ITI	Cue	Outcome	ITI	Cue	Outcome		ITI	Cue	Outcome	ITI	Cue	Outcome		ITI	Cue	Outcome	ITI	Cue	Outcome
	0.988216	0.32916	0.107942	0.962757	-1.03417	-1.11131		0.750546	0.84386	-0.404787	0.400735	0.685871	-0.363791		0.372432	0.186029	0.0889785	-0.414201	0.227375	1.10357		-0.129059	0.92482	-1.09879	-0.037147	0.294142	0.088905		-0.117222	-0.235007	-0.554968	0.114439	-0.440134	-0.276701
	0.881898	0.592882	0.987084	-0.154993	-1.17972	-1.4107		0.48604	1.0875	-0.333117	0.674479	0.894631	-0.66555		0.787499	0.204065	0.35851	-0.0246284	-0.291747	1.33131		0.801171	-0.242896	-1.09725	0.575531	0.925517	0.263681		-0.027977	-0.6033	-0.807832	0.0299852	0.0955996	-0.156541
	0.319346	0.133315	0.139043	-0.941763	-0.671118	-1.2155		0.339725	1.10218	-0.785404	1.26598	0.796357	-0.187833		0.298362	0.290507	-0.235913	-0.39075	-0.0703827	1.61129		0.29714	0.311704	-1.95238	0.812289	-0.0894962	0.290904		-0.353793	-0.18723	-0.754692	0.302373	-0.320157	-0.420663
	-0.133803	-0.557008	0.308211	-0.178049	-0.37235	-1.06768		0.283731	0.439259	-0.7339	-0.472956	0.777413	0.229334		-0.674761	0.181717	-0.432599	-0.112515	0.655643	1.26155		0.213518	-0.243542	-1.57832	1.55789	0.0795524	0.666695		-0.0833816	-0.721742	-0.14725	-0.185506	-0.345834	-1.04943
	0.509934	-0.373279	1.03089	-1.21049	-1.26192	-0.928248		1.45918	0.685864	-0.642228	0.474917	0.367387	-0.085019		-0.63667	0.256569	0.178209	0.485961	0.159918	1.03017		-0.447865	-0.297608	-1.05351	1.22794	0.279926	0.54757		-0.068288	-0.545007	0.20337	1.7424	0.181093	-0.858148
	-0.178231	0.431808	1.22897	-0.472977	-0.0380644	-0.94873		0.926288	0.741752	-0.480961	1.27096	0.612426	-0.0279799		-0.101	-0.250246	-0.177971	-0.0551625	-0.378244	1.97161		1.17566	0.172197	-0.892775	0.572006	-0.287592	-0.0991906		0.0525453	-0.571991	-0.326725	0.0490285	-0.541255	-0.707895
	1.02498	0.398117	0.938661	0.0136442	-0.567778	-0.624077		0.691115	0.478974	-0.410706	0.399804	1.17555	0.0425264		0.547401	0.309555	-0.113817	-1.15353	0.298178	1.39078		0.235075	0.67447	-0.566922	0.816904	0.255347	-0.190394		-0.118505	-0.383901	-0.415516	-0.333309	-0.47416	-0.406382
	0.0498539	0.272192	0.582638	-0.283336	-0.131636	-1.11459		0.127105	1.16857	0.113661	-0.0002173	1.35943	-0.268101		-1.03461	0.0646789	1.1725	-1.20784	0.333479	1.02295		0.707673	0.130258	-0.654899	0.333574	0.113999	0.211648		-0.364198	-0.576268	-0.157315	-0.229963	-0.161355	0.00057478
	-0.111798	-0.293662	1.03997	0.0785004	0.130301	-0.790784		0.942381	1.00973	0.259598	-0.517204	0.205343	-0.2669		-0.300242	0.555656	0.386898	0.309675	0.81821	-0.110493		-0.160654	-0.560595	-0.746869	-1.08955	-0.0270387	-0.268968		-0.199994	-0.836026	0.989206	-0.209351	-0.32776	-0.148275
	0.436597	0.756621	1.28457	-0.449621	-0.678508	-1.16853		0.369634	0.834039	-0.799619	2.5867	0.210557	0.104256		0.496851	0.336171	0.579907	-0.222012	-0.690838	0.698519		-0.0169694	-0.0488627	-0.683195	0.653671	-0.0433975	-0.253841		-0.845864	-0.698984	0.420149	1.33481	-0.215928	-0.305419
	0.206918	0.365864	0.119052	2.1708	0.241024	-0.614362		-0.613112	0.21495	-0.0182143	3.15418	1.22973	-0.109151		-0.435518	0.411048	-0.197753	0.397886	0.859532	1.11333		-0.155104	-0.602735	-0.374383	1.95016	1.08295	-0.769571		-0.115779	-0.395319	-0.167251	-0.646691	-0.0758095	-0.46813
	0.927611	0.278514	0.947927	0.794585	-0.30916	-1.07422		-0.16469	-0.110055	0.535483	-0.318746	0.992786	0.102378		0.772397	0.870024	0.211074	-0.140453	-0.799592	0.858085		0.566061	-0.254662	-1.65303	0.776448	0.243415	-0.129542		-0.435809	-0.459191	-0.326462	0.883516	0.142209	0.139667
	-0.152252	-0.0562964	0.899684	1.90771	0.515821	-1.24373		0.717303	1.05217	-0.78177	1.00787	0.0640085	-0.904139		-0.0615463	0.689039	1.35927	-0.311896	-0.0422297	-0.206513		0.0863796	-0.942883	-1.25581	0.485396	0.927324	0.0794659		0.214058	-0.259319	-1.17851	-0.127479	-0.395329	0.264567
	0.871383	0.548004	0.534876	-0.531246	-0.189692	-1.38027		0.25932	1.14036	-0.343202	-0.138698	-0.417324	-1.17877		0.131039	0.400357	-0.551618	-0.250345	0.0337698	0.170845		0.0834045	-0.0251157	-1.24539	-0.303198	0.320004	-0.257546		0.306391	0.0597303	-0.677467	-0.329043	-1.07035	0.0922945
	-0.112319	-0.642084	0.672079	1.15882	0.129739	-1.07562		0.671822	0.250241	-0.166502	0.0563578	-0.139159	-0.912417		0.42479	0.917541	0.263304	0.212533	-0.602217	0.0754864		-0.113276	-0.0807827	-0.639819	1.57381	0.547676	-0.292183		0.473616	-0.568145	-1.08194	1.14328	-0.625343	-0.207377
	0.488958	0.749913	0.310646	-0.984778	-0.85626	-0.18145		0.786108	0.673727	-0.506532	-0.234142	-0.276884	-0.803861		-0.514748	0.530955	0.16979	0.0488663	1.05433	0.726377		0.527885	-0.0431485	-0.688106	3.35494	0.305885	-0.458444		-0.422703	-0.533616	-0.910667	1.11126	0.343768	-0.158553
	-0.327686	-0.261661	1.3867	-1.86143	-0.297848	-0.638892		1.015	0.102172	-0.788955	1.94902	0.586068	-0.528828		-0.341475	0.134944	0.041282	0.192714	1.27237	0.887027		0.755239	-0.0636112	-0.764191	1.70019	0.919953	-0.587413		-0.61476	-0.687828	-0.42303	1.39268	0.0532356	-0.210856
	0.412803	0.393987	0.775025	-1.72189	-0.967209	-0.998097		0.315734	-0.0067701	-0.292101	1.12783	0.643073	-0.586485		-0.0543205	1.2069	-0.135695	-0.367853	1.35036	0.373097		1.04115	0.832793	-1.19244	0.792069	0.233473	-0.547794		-0.004336	-0.559795	-1.02195	1.45205	0.785782	0.396362
	-1.02824	-0.203447	0.962138	-0.360249	0.00581873	-0.324753		1.23219	0.732373	-0.60758	-1.48516	-0.2067	-0.413816		0.454657	1.29391	0.167943	-0.330011	-0.13501	0.48907		0.298805	-0.322492	-0.89513	-0.218878	0.309246	-0.712981		-0.300633	0.0994637	-0.742124	0.357669	0.435322	-0.292467
	0.111597	-0.0366588	1.17592	-0.67383	-1.11907	0.3502		0.873616	0.927238	-0.605624	0.23999	-0.0862082	-0.914298		0.502527	1.3721	0.502953	0.0185415	-0.530382	0.264431		1.67852	-0.394927	-1.05767	-0.620481	-0.387203	-0.589104		0.405345	-0.478238	-0.778507	-0.601392	0.26818	0.438474
	0.297546	0.256511	0.757511	-1.07932	-0.620579	-0.258083		0.135418	-0.261059	-0.541579	0.857955	0.944657	-0.763124		0.0404619	1.32055	0.418542	-1.17087	0.37372	0.149146		0.682593	0.00999209	-0.829643	1.8153	1.17774	0.212261		0.508451	-0.227464	-0.555079	2.6084	-0.194425	0.179802
	-0.701516	-0.56266	0.691109	-0.35987	0.456261	-0.116718		0.41186	0.753637	-0.835337	1.15071	0.767125	-0.716651		-0.203041	0.811596	1.20094	-0.764189	0.32476	0.105303		-0.25485	0.733774	-0.793094	0.372616	1.20645	-0.0386564		-0.124207	0.0778872	-1.04087	1.64094	0.733569	0.039262
	-0.419609	-0.426524	1.55984	-0.090824	-0.66499	-0.173827		-0.325644	0.915997	0.563588	-0.0887303	1.43234	-1.12298									0.640839	0.172137	-0.65909	3.4263	0.365743	-0.289535		0.18455	-0.494442	-0.740961	1.59943	0.703767	0.0140406
	-0.362346	-0.486985	1.90525	-0.696965	-0.689915	-0.660617		0.560269	1.12662	0.67145	-0.87667	-1.01994	-1.1877									0.184404	0.00847908	-0.537204	0.391431	0.928238	0.383353		0.58309	-0.400899	-0.979919	1.61243	0.127162	0.0874131
	-0.443265	-0.579326	1.83442	-0.149285	-0.542707	-0.720268		-0.141451	0.298239	1.23374	1.24548	0.347285	-1.35967									0.388636	-0.539258	-0.841766	1.64482	0.448667	0.241573		0.212596	-0.208345	-0.300094	-0.697341	-0.533946	0.353299
	-0.459266	-0.47171	1.71785	-0.648866	-0.393324	-0.283711		2.8075	1.34342	0.619818	0.9787	-0.42566	-1.10496									0.617177	-0.350027	-0.84954	0.616081	1.39215	-0.347599		0.110062	-0.81986	-0.455793	0.0529179	-0.171294	0.739842
	-0.468674	-0.363247	1.3753	-0.577406	-0.307411	-0.332118		0.989395	0.621347	-0.0760245	-0.218848	0.607833	-0.963959									0.462192	0.683258	-0.601951	1.58897	1.10616	0.240223		0.39471	-0.0343133	-0.95034	0.882051	-0.312398	0.45495
	-0.53948	-0.956223	1.0926	0.143414	-0.0269892	0.281721		0.604812	0.640287	0.0891115	0.38808	0.312835	-1.05364									0.927407	0.613695	-0.508033	-0.192964	0.892291	0.176154		0.365313	-0.288958	-0.55625	0.153787	0.0966637	0.344453
	-0.17108	-0.246807	0.158028	1.28302	-0.276087	0.206921		0.530506	1.19076	-0.0586953	-1.27596	0.0857083	-0.815254									0.0226697	0.278859	-0.323987	1.1986	0.647984	0.319862		0.416094	-0.007247	-0.741087	-0.990347	-0.521249	0.696329
	0.692584	0.0511169	0.666795	0.397047	-0.813734	-0.543055		1.33514	1.09144	0.328265	-0.276706	-0.228728	-1.52366									-0.0604949	0.548481	-0.395493	1.47211	0.791013	-0.0940805		-0.636049	-1.02894	0.689647	-0.442432	0.239064	0.0733256
	-0.359687	-0.462214	0.317153	0.32645	0.144046	0.903354		1.44415	0.958611	0.322811	0.523688	-0.387277	-1.58758									0.168246	1.2379	-1.14344	0.0303398	0.828344	0.245425		-0.0964273	-0.399826	-0.109478	1.43183	0.23352	0.56255
	0.433115	-0.364097	0.817073	0.444858	-0.572835	0.579157		0.871668	-0.0137356	0.0112696	0.265346	0.78646	-0.683627									-0.0567682	0.63265	-0.80681	1.32509	1.17534	0.0148508		0.235193	-0.17645	-0.250701	1.41884	0.456901	0.437628
	-0.393258	0.0848825	1.55276	-0.24259	0.266352	-0.43684		1.06375	0.680722	0.179094	2.15748	0.273639	-0.898359									-0.0621071	0.663452	-0.82346	1.0695	1.16229	-0.103112		-0.676158	-1.28892	-0.864978	0.653602	0.422661	0.78894
	0.132547	0.179513	1.50416	-0.486632	-0.426461	-0.0112992		1.74731	0.938869	0.172366	-0.713166	-0.47379	-0.952049									0.198934	-0.0771952	-0.994919	0.297566	0.807308	0.0329131		-0.448887	-0.470566	0.611947	-0.525103	-1.05429	0.945634
	0.155148	0.771064	1.10355	0.562962	0.197974	-0.597855		0.477663	0.107954	0.228342	0.469567	1.2383	-0.773953									0.614119	0.263916	-0.534528	-0.770763	0.88927	-0.526684		-0.553338	-1.08316	0.632381	-0.400418	-0.383676	1.22855
	0.49438	0.270699	1.37506	-0.992541	-0.417896	-0.743193		0.75043	0.353318	0.00231672	0.859374	0.715559	-0.700384									0.260016	0.328127	-1.48167	1.49313	0.423396	0.285786		-0.4994	-0.89954	1.00235	-0.819389	-1.16075	0.461945
	0.0781858	0.277652	1.82073	-1.00535	-0.598823	-0.256391		0.934469	0.822282	0.490878	1.05049	0.175125	-1.16179									0.162259	-0.337016	-1.18068	1.15934	0.747962	0.3415		0.33327	-1.03019	-0.338084	0.464073	-0.280831	1.59776
	0.525995	0.206589	1.64133	-1.08542	-1.00843	-0.329973		0.845356	0.756961	0.621511	-0.168085	0.429657	-0.862238									0.275214	-0.189385	-1.06488	0.180805	0.684768	0.141356		0.734736	0.120868	-0.676574	-0.940979	-0.924814	1.35497
	-0.239089	0.639107	1.52959	-0.998403	-0.579572	-0.346027		0.12635	1.67504	0.787885	-0.588372	-0.276539	-0.890483									0.240004	-0.255544	-0.959969	0.788267	1.61231	0.00662886		-0.0228086	-0.721173	0.472995	-0.395201	0.374374	0.639357
	0.944411	0.787982	1.23773	-1.01525	-0.617012	-0.814756		0.599501	-0.127653	-0.154521	-0.700854	-0.240117	-0.773937									0.493998	-0.163238	-1.19164	0.428043	0.00547235	0.178776		1.48524	0.729829	0.0391692	-1.37919	-1.36192	0.71504
	1.04331	1.11161	1.30182	-0.790965	-0.713822	-0.932137		0.622851	0.534951	0.0666326	1.81881	-0.479471	-0.900518									-0.315953	-0.835778	-1.25718	0.663138	1.217	0.52432		-0.252322	0.691488	0.313682	-1.06738	-1.15449	0.926329
	-0.274066	0.723832	0.638779	-0.106838	-0.465521	0.596965		0.580684	0.319706	-0.57279	0.465536	0.0523318	-1.05735									-0.675778	-0.439919	-1.21195	0.46176	0.874248	0.590753		-0.173063	-0.753181	-0.558903	-0.142388	-0.0797366	2.05872
	0.364243	0.420333	1.34112	-1.11497	-0.508272	0.120001		-0.694525	0.985836	-0.0379777	0.0815233	0.185876	-1.01811									0.325663	-0.171472	-1.20574	1.25777	0.503382	0.0114577		-0.155907	-0.482442	-0.721273	0.0295033	-0.266135	2.06011
	0.557628	0.72609	1.09463	-0.0073044	-0.448338	0.0199395		-0.61644	-0.483956	0.653896	2.17441	0.247509	-0.724377									-0.161243	-0.637245	-1.2157	1.80651	0.238209	0.185681		-0.341654	-0.583109	-0.480084	-0.65047	0.197378	1.71422
								-0.298729	-0.606519	-0.512156	0.143063	0.726172	-0.35622									-0.308377	-0.793673	-1.34799	1.7405	1.03899	0.489516		-0.21398	-0.288896	-0.666479	-0.185962	-0.442255	1.83937
								0.606521	0.384014	-0.448429	-0.506784	-0.903784	-0.82004									0.218242	-0.467172	-1.63949	1.35844	-0.016852	0.973313		-0.11035	-0.140316	-0.583929	-1.06853	0.0828253	1.3307
								1.05934	-0.199668	-0.183644	0.688504	-0.195297	-1.06715									-0.0711723	-0.33821	-1.05926	-0.146663	0.0259846	0.994854
								0.753555	0.124836	-0.0816165	1.29922	0.382672	-1.50391									0.470242	-0.66963	-0.827131	0.108889	0.0364476	0.355475
								1.28386	0.0303762	0.110154	-0.245424	-0.8895	-1.06846									0.37286	-0.10945	-1.61714	0.565509	0.405628	0.988445
								1.27594	0.606066	-0.306458	-1.89034	-0.443791	-0.938222									-0.426992	-0.242151	-0.790595	0.727652	0.396864	0.994626
								-0.0248887	-0.666622	-0.51276	1.85627	1.08305	-0.303865									0.114967	-0.270098	-0.525319	-0.269515	0.00129453	0.435344
								-0.0624454	-0.223909	-0.904854	0.908647	0.154968	0.312151									0.504802	0.179788	-1.75432	0.640615	0.123276	0.291485
								-0.80489	-0.46535	0.338058	1.92061	1.73947	-0.270188									0.0334381	-0.572387	-1.7467	0.733018	0.760964	0.832761
								1.09925	0.373278	-1.04597	-0.123917	-0.115871	-0.11713									0.0775039	-0.240792	-1.65612	0.655876	0.327548	1.15148
								0.48052	-0.0258624	-0.078874	1.12172	0.381075	-0.754692									-0.288075	-0.293925	-1.08495	0.372307	1.20471	1.10707
								-0.0738083	0.123244	-0.328157	0.38189	0.22798	-1.47945									-0.247633	-0.69184	-0.810244	0.7444	0.53775	0.7972
								1.3701	0.571605	-1.23861	-0.183407	-0.315556	-0.633184									0.328752	-0.134119	-0.0104302	-0.0028173	0.201387	1.13606
								0.71071	-0.203291	0.145793	-0.0585698	0.327208	-0.937323									-0.251867	0.144861	-0.967428	0.104268	0.257992	1.66436
								-0.496522	0.0648261	0.230686	-0.0592864	0.642652	-1.05655									0.0682037	0.0559206	-0.733411	0.502027	0.767421	1.49459
								0.643095	0.280037	-0.440891	-0.170177	-0.0757092	-0.948438									0.814438	-0.399292	-0.785952	0.87861	-0.0734091	1.00557
								-0.507755	-0.821057	-0.369117	0.575781	0.23098	-0.653522									0.0535721	-0.0025912	-1.48059	0.586094	0.777937	1.34343
								0.470892	-0.265954	-0.670587	0.501186	-0.279556	-1.31867									-0.0839307	0.12978	-0.202913	0.24171	0.166938	0.722298
								0.917625	-0.291546	-0.603094	1.91702	0.671069	-1.19625									0.0165519	-0.266627	-0.720289	1.00496	-0.197267	1.80719
								0.848442	0.412865	1.05542	-0.668136	0.0024876	-0.930567									0.0953127	0.0339361	-0.938038	-0.589502	0.123548	1.95009
								-0.249094	-0.225892	1.49647	-1.02379	-0.577692	-0.482727									-0.38948	-0.35081	0.308947	-0.0959194	0.15413	0.258132
								-0.474347	0.083739	1.06749	0.626362	1.05159	0.0194004									-0.256867	-0.371205	-0.661105	1.10772	-0.146184	1.24116
								0.440287	-0.682782	-0.352501	-0.711467	0.344808	0.329396									-0.1602	0.320454	-0.243708	0.532448	-0.14943	0.950137
								0.353266	0.494864	0.207861	0.887495	-0.418737	-0.478411									0.0451334	-0.299328	-0.777246	1.34185	-0.415087	1.24413
								0.676867	0.592215	-0.280533	-0.706728	-0.350115	0.581454									-0.0479272	-0.421768	-0.709451	2.14521	0.0431239	0.672395
								-0.0127475	0.0110384	-0.38435	0.0859128	0.279748	0.579017									0.453217	-0.044861	-0.938494	0.507656	-0.247264	1.62007
								1.33938	0.89065	-0.633907	-0.00396	-0.449654	0.0754643									-0.726061	-0.817372	-0.7172	-0.265006	0.403872	1.83786
																						0.358919	0.240064	0.0263335	0.524443	-0.317416	0.201757
																						0.473442	0.739813	-1.18166	-0.249342	0.433365	1.01092
																						-0.123685	0.61496	-1.35473	-0.198758	1.10254	0.0466541
																						0.125954	0.0618154	-0.780125	0.998896	0.796277	0.646155
																						-0.686638	-0.454434	-0.409819	-0.440522	0.813485	0.730198

## Sheet: Figure 3
Figure 3C							Figure 3D							Figure 3E							Figure 3F
	Type I							Type II							Type III							Type IV
	Source of Variation	% of total variation	P value	P value summary	Significant?	Geisser-Greenhouse's epsilon		Source of Variation	% of total variation	P value	P value summary	Significant?	Geisser-Greenhouse's epsilon		Source of Variation	% of total variation	P value	P value summary	Significant?			Source of Variation	% of total variation	P value	P value summary	Significant?	Geisser-Greenhouse's epsilon
	Time Factor	2.241	0.1484	ns	No	0.9939		Time Factor	5.215	<0.0001	****	Yes	0.8985		Time Factor	32.18	<0.0001	****	Yes			Time Factor	5.368	<0.0001	****	Yes	0.8525
	Trial type Factor	25.29	<0.0001	****	Yes	1		Trial type Factor	7.662	<0.0001	****	Yes	1		Trial type Factor	13.44	0.0008	***	Yes			Trial type Factor	3.832	0.0005	***	Yes	1
	Time Factor x Trial type Factor	1.902	0.1539	ns	No	0.9387		Time Factor x Trial type Factor	8.905	<0.0001	****	Yes	0.9033		Time Factor x Trial type Factor	0.397	0.7768	ns	No			Time Factor x Trial type Factor	30.82	<0.0001	****	Yes	0.7454
	Subject x Time Factor	27.05						Subject x Time Factor	34.3						Subject x Time Factor	21.97						Subject x Time Factor	20.71
	Subject x Trial type Factor	15.04						Subject x Trial type Factor	14.5						Subject x Trial type Factor	8.162						Subject x Trial type Factor	14.01
	Subject	5.288						Subject	10.17						Subject	5.192						Subject	9.02
	Šídák's multiple comparisons test	Mean Diff.	95.00% CI of diff.	Below threshold?	Summary	Adjusted P Value		Šídák's multiple comparisons test	Mean Diff.	95.00% CI of diff.	Below threshold?	Summary	Adjusted P Value		Šídák's multiple comparisons test	Mean Diff.	95.00% CI of diff.	Below threshold?	Summary	Adjusted P Value		Šídák's multiple comparisons test	Mean Diff.	95.00% CI of diff.	Below threshold?	Summary	Adjusted P Value
	Error - Correct							Error - Correct							Error - Correct							Error - Correct
	ITI	-0.5302	-0.9963 to -0.06409	Yes	*	0.0224		ITI	-0.06346	-0.3052 to 0.1783	No	ns	0.8931		ITI	-0.3754	-0.8943 to 0.1435	No	ns	0.2104		ITI	-0.3637	-0.6619 to -0.06550	Yes	*	0.0121
	Cue	-0.7467	-1.263 to -0.2305	Yes	**	0.0033		Cue	0.3007	0.1227 to 0.4788	Yes	***	0.0002		Cue	-0.5032	-1.022 to 0.01572	No	ns	0.0593		Cue	-0.1502	-0.3456 to 0.04526	No	ns	0.1785
	Outcome	-1.049	-1.562 to -0.5349	Yes	****	<0.0001		Outcome	1.039	0.8261 to 1.252	Yes	****	<0.0001		Outcome	-0.5773	-1.096 to -0.05844	Yes	*	0.026		Outcome	1.292	1.033 to 1.551	Yes	****	<0.0001
	Correct			Error				Correct			Error				Correct			Error				Correct			Error
	ITI	Cue	Outcome	ITI	Cue	Outcome		ITI	Cue	Outcome	ITI	Cue	Outcome		ITI	Cue	Outcome	ITI	Cue	Outcome		ITI	Cue	Outcome	ITI	Cue	Outcome
	0.362797	-0.380211	-0.220772	0.00928357	2.67794	-0.154871		-1.00564	-0.140768	-0.0665597	-0.662667	0.585716	-0.199194		-0.134292	0.360415	-0.356845	-0.490251	-0.583345	-0.903196		-0.661063	0.111639	-0.22513	-1.25472	-0.230574	0.904688
	0.726484	0.336117	-0.286322	-0.274781	-0.871781	-0.864726		2.08655	0.777176	-0.440362	-1.02146	0.0625973	-0.31053		0.901108	0.165539	-0.252257	0.546632	-0.787638	-1.35974		-0.241595	-0.320011	-0.832358	0.269159	-0.354289	1.92975
	0.12618	0.286422	0.349965	0.150434	-0.730858	-0.629482		0.795499	-0.474087	-0.418735	-0.239171	1.05934	0.328957		0.728779	-0.983518	0.212065	1.31974	0.0476819	-1.23774		0.0672503	-0.408914	-0.56253	-1.21151	-1.08462	0.90109
	-0.201904	0.68315	0.579106	-0.568803	1.22392	-1.03596		-0.136006	-0.0680653	0.721927	0.910585	-0.0036044	0.200234		-0.139462	0.837288	-0.220212	0.199639	-0.511273	-0.557953		-0.102229	-0.0664054	-0.963557	-0.730158	-0.236021	1.04324
	1.05032	0.674983	-0.206017	-0.849087	-0.380581	-0.723734		1.13449	0.35288	-1.32991	0.111086	0.446032	-0.0664756		1.45447	0.582145	-0.114073	0.230328	-0.946917	-1.09282		-0.0693347	-0.382415	-0.857952	-0.410067	-0.442246	1.64566
	0.755494	0.472518	0.0695964	0.309785	-0.0903658	-0.763371		1.51275	0.95124	-0.0728827	-1.42036	-0.876733	-0.513574		0.337481	-0.0359825	0.748933	1.18325	-1.36005	0.0221243		-0.39316	-0.670887	-0.841251	-0.212822	-0.271833	1.53912
	1.19474	1.17869	0.454772	-1.63512	0.508961	-0.894572		0.465343	1.0321	-0.1458	0.099344	1.71365	-0.0113324		0.836744	-0.724369	0.174141	-0.0244824	-0.215116	-1.05315		-0.0203221	0.501923	-0.583604	-0.303065	-0.659511	0.947237
	-0.112937	-0.192011	1.77755	0.769516	-0.0897461	-0.702146		-0.0594127	1.13943	0.970132	-0.220853	0.298621	0.0786797		0.321998	-0.772208	-0.578946	-0.524247	-0.516802	0.785686		-0.188886	-0.302623	-0.473924	-1.07179	-0.950524	1.44755
	0.863883	1.20536	0.194118	0.534081	-0.0359818	-1.87414		0.467023	0.594053	-0.293799	-0.752564	0.0835229	-0.27104		0.646803	-0.334845	-0.011706	-0.625417	-1.0598	-0.428494		-0.562913	-0.242705	-0.535549	-0.432203	-0.0761617	1.59816
	-0.457761	0.831582	1.65435	-0.968808	-0.465993	-0.710025		-0.47467	0.892535	0.0111576	0.0345959	0.358372	0.270605		1.53178	-0.0877703	0.0285904	0.612832	-0.815686	-0.514301		-0.190752	-0.613655	-0.540941	-0.652878	-0.850352	1.54244
	0.167607	0.952106	0.332772	-0.657007	0.122678	-0.0830744		-0.290534	-0.162625	-0.139289	-0.623218	1.22873	0.695805		0.204481	-0.374916	0.247253	-0.183728	-0.680242	-0.615798		-0.372094	-0.517652	-0.62286	-0.455855	-0.649983	1.90617
	0.128687	0.112554	0.670518	-0.731627	-0.706317	0.538682		-0.919624	0.818878	0.438256	-1.4649	-0.139994	-0.0652929		0.80363	-0.488797	0.217823	0.652484	-0.939107	-0.438532		-0.403351	-0.532015	-0.754981	-0.751027	-0.200294	0.760107
	-0.315149	1.53546	0.589145	0.372405	0.00053164	0.0828854		-0.560097	0.549578	-0.0215669	0.089669	0.10446	0.741119		0.611874	-0.202809	-0.244548	0.328578	-0.232949	-0.261403		-0.508559	-0.570323	-0.993863	0.363036	0.19172	1.11192
	-0.199803	0.984546	1.11554	-0.617351	0.279448	-0.462203		-0.738684	0.901082	0.906405	-0.863463	-0.0240632	-0.0214518									-0.0616229	-0.407231	-1.15268	0.0788043	0.118295	1.42897
	-0.645537	0.972493	-0.400506	-0.995672	0.538089	0.00656976		0.587203	0.0507538	0.164427	0.54018	1.04016	0.560798									-0.218523	-0.330765	-0.70436	-0.544483	-0.632517	1.16183
	-0.18087	0.100168	0.543994	0.141001	-0.688919	0.123757		-0.0582813	0.154524	-0.99809	0.869581	1.60179	1.01431									0.257091	0.100009	-0.704624	-1.0858	-0.738157	1.29594
	1.21303	1.4857	0.519323	-0.348487	-0.64416	-0.0817568		-1.21333	0.749611	-0.544424	0.111324	1.30779	0.756567									0.0749268	0.718353	-0.694415	-1.1922	-1.18011	0.394116
	-0.104434	-0.845665	0.00229845	-0.669694	-0.448315	0.722703		-0.488246	0.0332179	-0.608521	0.443244	-0.460425	0.343756									0.739284	0.30183	-1.09384	-1.46999	-0.769103	0.6349
	-0.461132	1.15602	0.657125	-1.5573	-0.289255	0.468068		0.0654683	-0.510105	-0.842682	0.260946	1.7041	0.139249									1.60242	0.453322	-0.343631	0.146799	-1.21703	0.780641
	-0.480259	0.0965171	0.502429	-1.05756	-1.27968	0.654135		0.362584	0.409731	-1.17685	2.47026	0.933452	0.300046									0.529399	0.277353	-0.157374	-0.551082	-0.685899	1.25408
	-0.169727	0.449993	1.51092	-0.192163	-0.611906	-1.31501		-0.586673	0.327099	-0.997466	0.0582773	0.58645	0.0396833									-0.15625	-0.458894	-0.263253	0.108131	-0.979244	1.31623
	0.953848	0.328902	1.09103	-0.703261	-1.17624	-1.29168		-0.698386	-0.423159	-0.644666	-0.58144	0.873276	0.437302									0.148256	-0.189636	0.55311	-0.730098	-1.12667	0.742336
	0.943509	0.600404	1.02329	-0.185413	-1.02737	-0.818199		0.392381	-0.188379	-0.791146	-0.354266	0.827724	0.594775									-0.328248	-0.216343	-0.183933	-0.890981	-0.316036	1.17629
	-0.0505885	0.843562	1.23302	0.186814	-0.169278	-0.61979		-0.811632	0.730834	0.0902404	-1.67346	-0.220989	0.24264									-1.34112	-1.47914	-0.190687	0.466363	-0.383919	0.0747764
	-0.533062	0.470971	1.02046	0.857532	0.0280287	-1.00715		0.0260177	0.215042	-0.744086	-0.663231	0.953298	0.47433									0.135008	0.0814186	-0.179468	0.122734	0.274374	-0.277007
								-0.575516	0.699357	-0.48035	-0.151347	0.656082	0.329151									-0.106592	0.142444	-0.560511	-0.953863	-0.332112	-0.0949563
								-0.514072	0.738038	-0.0064915	-0.375547	-0.173038	0.770482									-0.52714	-0.512418	-0.145669	-0.886606	-0.146929	-0.308873
								-0.147802	0.638412	-0.908913	-0.340139	0.296983	1.87945									0.319396	-0.269752	-0.680187	-1.66848	-0.382547	0.0202604
								-0.483647	0.0133465	-1.01314	-0.847981	0.875191	1.39854									0.227024	-0.912233	-0.706439	-0.810955	-1.05152	0.428849
								-0.747327	0.141879	-0.294313	-0.569908	-0.329648	0.93994									0.04673	-0.468941	-0.261126	0.6849	-0.316375	0.691077
								-0.76571	0.774208	-0.347228	-1.24551	0.520038	1.36555									-0.311903	-0.458751	-0.119037	0.649924	-0.28797	0.0575453
								0.0663988	-0.303943	-0.632613	-0.777124	-0.126916	2.17743									0.119258	-0.194174	-0.253988	-1.12221	-0.527725	0.565243
								-0.374037	-0.0479515	0.00203515	-1.02194	0.222842	0.112489									0.357319	-0.200265	-0.559669	1.37329	0.0294587	-0.453262
								-0.108854	-0.45778	0.0744588	-1.12546	-0.753294	1.4577									-0.279956	-0.636919	-0.296791	-0.0888976	-0.617353	0.253944
								-0.18761	0.0805536	-0.352701	-1.33963	-0.342129	0.719764									-0.0237843	-0.497432	-0.762552	-0.287415	-0.678533	0.877024
								-0.889613	0.782631	-0.103496	-1.11367	-0.470824	0.555766									0.742272	0.182596	-0.601263	0.236706	0.413281	0.47267
								-0.39282	-0.567944	-0.844678	-1.12316	0.107693	1.57276									0.428721	-0.681501	-0.449714	-0.198213	-0.763361	0.63292
								-0.727333	0.389838	-0.652071	0.549542	0.498204	0.191759									0.521714	-0.21986	-0.866078	2.56215	0.27174	0.423193
								-0.132405	-0.211408	-1.13189	0.679212	0.0846084	1.76234									-0.114998	-0.275747	-0.888763	0.311436	-0.0584471	0.492913
								0.332977	-0.146979	-0.953837	-0.65539	-0.0717039	1.55643									-0.30861	-0.556265	-0.858648	-0.385809	-0.337271	0.407556
								-0.243329	-0.360943	-0.686858	-0.9822	0.558735	1.61472									0.248824	-0.237159	-0.977606	-0.279909	-0.403849	0.617966
								-0.0942427	0.191237	-0.702799	-1.09749	0.269887	1.00013									0.363759	-0.0905641	-0.97919	-1.0695	-0.625682	0.54194
								-0.443169	-0.245633	-0.644369	-1.17908	0.599827	1.26199									0.554503	-0.544646	-1.02957	0.236183	-0.233436	0.748297
								-0.490526	-0.0966912	-1.22241	0.753225	0.231462	1.32553									-0.0179773	-0.403931	-1.10797	0.00366471	0.0432091	0.419851
								-0.295635	0.306999	-0.901038	0.305798	0.3438	1.03557									-0.0728502	-0.404528	-1.00906	-0.697517	-0.21502	0.855042
								-0.459025	-0.0757986	-0.960825	0.0648876	0.449163	1.38407									-0.542655	-0.638049	-0.911238	-1.26474	-0.624462	0.279475
								-0.264329	-0.424941	-0.915219	-2.0073	-0.540241	1.4226									0.120101	-0.259348	-0.994406	-0.700766	-0.555035	0.261192
								0.875699	0.427532	-1.03778	1.40319	0.750704	-0.249999									0.861045	-0.0460024	-0.5202	-1.07481	-0.215434	-0.728779
								0.55313	-0.701617	-0.752857	1.57324	0.416746	-0.284948									-0.150586	-0.0905617	-0.730748	-0.460452	-0.240786	-0.3271
								0.905183	-0.0711645	-1.26045	2.28513	1.14411	-0.504961									-0.0084934	-0.243971	-0.895002	0.311201	-0.0876525	-0.241482
								-0.116127	-0.310222	-1.14994	0.605606	0.645804	-0.475853									0.306693	-0.733477	-0.948212	-0.0876053	-0.679933	-0.297916
								-0.890523	0.158332	-0.987209	0.335207	0.933201	-0.973827
								-0.269883	-0.212631	-0.350391	-0.719942	-1.10116	-0.0738731
								0.0689537	-0.107988	-0.442159	0.654323	-0.599514	0.163645
								-0.129523	0.134289	-0.58418	-0.823687	0.0513318	-0.380152
								0.360252	-0.443511	-1.14157	-0.38462	0.468918	-0.243438
								0.898492	-0.312525	-0.828692	0.017408	0.0838834	-0.978732
								0.685248	-0.0617983	-0.363853	-0.193263	-0.252152	-1.09618
								0.345283	2.54816	-0.410081	-0.371081	4.22786	-1.21234
								0.424372	-0.458284	-0.381982	2.39118	0.309914	-0.500451
								0.179015	-0.420819	-0.536561	0.349655	1.14045	-0.653898
								0.12291	-0.299706	-0.615603	1.62532	0.398762	-0.363275
								0.404223	1.38098	-0.710515	0.708874	1.20424	-1.05373
								1.09902	0.188796	-0.959384	-0.432806	-0.154571	-0.223117
								-0.590343	-0.568387	-0.24699	-0.20042	-0.229219	-0.236051
								0.519653	0.0628342	-0.771808	0.750548	0.461482	-0.767415
								0.631512	0.40336	-0.44594	-0.226947	-0.254624	-0.502
								0.681177	0.212666	-0.779388	-0.175068	1.43184	-1.08594
								-0.108135	0.105969	-0.968674	0.105535	0.673065	-0.184331
								0.60987	0.18399	-1.18974	0.920335	0.12565	0.181135
								0.433872	-0.278114	-1.39148	-0.828993	0.249905	0.0269485
								-0.464186	-0.807472	-1.13472	-0.0814719	0.633307	0.315482
								-0.121163	0.214184	-1.21922	-0.0373636	-0.017724	0.443023
								0.317147	-0.265531	-0.96159	1.63714	0.26832	-0.102043
								0.338317	-0.145468	-1.0878	4.02639	0.340073	0.0624979
								-0.218441	-0.22538	-1.17732	-1.05314	-0.334962	-0.338711
								0.0346445	-0.0360591	-0.811794	1.14485	0.768523	0.0274337
								0.565766	-0.501867	-0.708421	0.741235	1.07166	-0.145038
								0.267834	1.07509	-1.06527	0.722747	0.723759	0.122279
								-0.246754	-0.624795	-1.19122	-0.758607	0.433041	0.500497
								-0.438443	0.136145	-1.13085	0.346013	0.731059	0.110075
								-0.301932	-0.101266	-1.15883	1.23122	1.01237	0.541157
								-0.413293	-0.33029	-0.992627	-0.93089	0.524419	0.675294
								-1.19168	-0.296856	-1.00157	-0.986281	0.763119	0.51485
								0.0550384	-0.311876	-1.33645	0.214214	0.788156	0.612912
								-0.0420342	0.480754	-0.527774	0.0947861	0.593521	0.16388
								-0.1304	1.07264	-0.725732	-1.46605	0.150595	0.714371
								-0.113342	0.0354341	-1.22663	1.01717	1.0094	0.317582
								0.468836	-0.785213	-0.822349	-1.12832	0.563859	0.743451
								0.670107	0.279132	-1.49605	0.179219	0.53832	0.438203
								0.326772	0.171644	-1.12912	-0.822648	-0.824383	0.841185
								0.0128982	0.240956	-0.339851	0.361135	0.115378	0.352933
								1.13496	0.522503	-0.945203	-0.0217993	0.247295	0.460213
								0.335772	-0.0405222	-1.22268	-0.451487	-0.808528	0.693302
								0.755658	-0.250534	-1.0439	0.125144	0.34641	0.0501495
								-0.0380791	0.410194	-1.48036	-1.17413	0.38477	0.230286
								-0.127371	-0.0207571	-0.941699	0.64421	0.0162259	0.881752
								-0.589101	0.0511301	-0.871649	0.229814	0.642772	0.931484
								0.0827254	-0.669333	-1.13447	1.60989	-0.165876	0.467778
								-0.0567215	-0.216331	-1.2063	-0.0088841	-0.217264	-0.0071906
								-0.0689155	-0.555201	-1.25781	-0.157974	0.38684	0.21166
								0.337703	-0.264409	-1.31036	-0.313112	-0.12858	0.847565
								0.223743	-0.408824	-1.0415	-0.766845	0.201794	0.290005
								0.404454	-0.549503	-1.41838	-0.517865	0.402773	0.652432
								-0.68637	-0.954377	-1.09676	-0.844642	-0.241639	1.36597

## Sheet: Figure 4
	Figure 4B													Figure 4C													Figure 4D													Figure 4E
	Source of Variation	% of total variation	P value	P value summary	Significant?									Source of Variation	% of total variation	P value	P value summary	Significant?									Source of Variation	% of total variation	P value	P value summary	Significant?									Source of Variation	% of total variation	P value	P value summary	Significant?
	Time Factor	6.389	0.0091	**	Yes									Time Factor	9.248	<0.0001	****	Yes									Time Factor	17.31	<0.0001	****	Yes									Time Factor	10.72	0.0006	***	Yes
	Trial type Factor	0.02392	0.7384	ns	No									Trial type Factor	0.2854	0.2234	ns	No									Trial type Factor	0.6142	0.0356	*	Yes									Trial type Factor	1.095	0.0448	*	Yes
	Time Factor x Trial type Factor	17.21	<0.0001	****	Yes									Time Factor x Trial type Factor	4.297	0.0063	**	Yes									Time Factor x Trial type Factor	11.73	<0.0001	****	Yes									Time Factor x Trial type Factor	6.458	0.0092	**	Yes
	Subject x Time Factor	37.11												Subject x Time Factor	40.46												Subject x Time Factor	33.63												Subject x Time Factor	40.21
	Subject x Trial type Factor	3.957												Subject x Trial type Factor	5.154												Subject x Trial type Factor	3.112												Subject x Trial type Factor	4.24
	Subject	2.743												Subject	5.131												Subject	4.131												Subject	1.766
	ANOVA table	SS	DF	MS	F (DFn, DFd)	P value								ANOVA table	SS	DF	MS	F (DFn, DFd)	P value								ANOVA table	SS	DF	MS	F (DFn, DFd)	P value								ANOVA table	SS	DF	MS	F (DFn, DFd)	P value
	Time Factor	9.335	5	1.867	F (5, 95) = 3.271	P=0.0091								Time Factor	16.87	5	3.374	F (5, 140) = 6.399	P<0.0001								Time Factor	27.86	5	5.571	F (5, 125) = 12.87	P<0.0001								Time Factor	11.49	5	2.297	F (5, 90) = 4.797	P=0.0006
	Trial type Factor	0.03495	1	0.03495	F (1, 19) = 0.1148	P=0.7384								Trial type Factor	0.5207	1	0.5207	F (1, 28) = 1.551	P=0.2234								Trial type Factor	0.9881	1	0.9881	F (1, 25) = 4.934	P=0.0356								Trial type Factor	1.174	1	1.174	F (1, 18) = 4.650	P=0.0448
	Time Factor x Trial type Factor	25.14	5	5.028	F (5, 95) = 10.04	P<0.0001								Time Factor x Trial type Factor	7.839	5	1.568	F (5, 140) = 3.397	P=0.0063								Time Factor x Trial type Factor	18.87	5	3.774	F (5, 125) = 9.950	P<0.0001								Time Factor x Trial type Factor	6.922	5	1.384	F (5, 90) = 3.274	P=0.0092
	Subject x Time Factor	54.22	95	0.5708										Subject x Time Factor	73.82	140	0.5273										Subject x Time Factor	54.11	125	0.4329										Subject x Time Factor	43.1	90	0.4789
	Subject x Trial type Factor	5.782	19	0.3043										Subject x Trial type Factor	9.403	28	0.3358										Subject x Trial type Factor	5.006	25	0.2002										Subject x Trial type Factor	4.545	18	0.2525
	Subject	4.008	19	0.211										Subject	9.36	28	0.3343										Subject	6.646	25	0.2658										Subject	1.893	18	0.1051
	Residual	47.59	95	0.5009										Residual	64.62	140	0.4616										Residual	47.41	125	0.3793										Residual	38.06	90	0.4229
	Šídák's multiple comparisons test	Mean Diff.	95.00% CI of diff.	Below threshold?	Summary	Adjusted P Value								Šídák's multiple comparisons test	Mean Diff.	95.00% CI of diff.	Below threshold?	Summary	Adjusted P Value								Šídák's multiple comparisons test	Mean Diff.	95.00% CI of diff.	Below threshold?	Summary	Adjusted P Value								Šídák's multiple comparisons test	Mean Diff.	95.00% CI of diff.	Below threshold?	Summary	Adjusted P Value
	Late - Early													Late - Early													Late - Early													Late - Early
Correct	ITI	0.0421	-0.5593 to 0.6435	No	ns	>0.9999							Correct	ITI	0.2811	-0.1951 to 0.7572	No	ns	0.5275							Correct	ITI	-0.1152	-0.5718 to 0.3414	No	ns	0.9846							Correct	ITI	-0.4617	-1.029 to 0.1059	No	ns	0.1734
	Cue	-0.0113	-0.6127 to 0.5901	No	ns	>0.9999								Cue	0.2634	-0.2127 to 0.7395	No	ns	0.6013								Cue	-0.7505	-1.207 to -0.2939	Yes	***	0.0001								Cue	-0.2712	-0.8387 to 0.2964	No	ns	0.7418
	Outcome	1.398	0.7964 to 1.999	Yes	****	<0.0001								Outcome	0.266	-0.2101 to 0.7422	No	ns	0.5903								Outcome	-0.6593	-1.116 to -0.2027	Yes	**	0.0011								Outcome	0.1033	-0.4642 to 0.6709	No	ns	0.9972
Error	ITI	-0.4066	-1.008 to 0.1948	No	ns	0.3631							Error	ITI	0.1814	-0.2947 to 0.6576	No	ns	0.893							Error	ITI	0.5655	0.1089 to 1.022	Yes	**	0.0073							Error	ITI	-0.2075	-0.7751 to 0.3601	No	ns	0.9079
	Cue	-0.3615	-0.9628 to 0.2399	No	ns	0.5017								Cue	0.04047	-0.4357 to 0.5166	No	ns	>0.9999								Cue	-0.1372	-0.5938 to 0.3194	No	ns	0.9632								Cue	-0.5178	-1.085 to 0.04975	No	ns	0.0925
	Outcome	-0.5157	-1.117 to 0.08562	No	ns	0.1323								Outcome	-0.5682	-1.044 to -0.09205	Yes	*	0.0107								Outcome	0.4214	-0.03519 to 0.8781	No	ns	0.0865								Outcome	0.4937	-0.07391 to 1.061	No	ns	0.1223
	Early						Late							Early						Late							Early						Late							Early						Late
	ITI	Cue	Outcome	ITI	Cue	Outcome	ITI	Cue	Outcome	ITI	Cue	Outcome		ITI	Cue	Outcome	ITI	Cue	Outcome	ITI	Cue	Outcome	ITI	Cue	Outcome		ITI	Cue	Outcome	ITI	Cue	Outcome	ITI	Cue	Outcome	ITI	Cue	Outcome		ITI	Cue	Outcome	ITI	Cue	Outcome	ITI	Cue	Outcome	ITI
	0.124309	-0.955038	-1.12562	0.256973	-0.0802442	0.994863	-0.0766102	0.815914	1.22897	-0.535662	0.256704	-0.94873		-0.051392	0.318477	-1.12105	0.811522	1.08793	0.473876	0.935407	0.580181	-0.404787	0.714155	1.58358	-0.363791		-0.540478	0.811737	0.213637	-0.394132	0.410996	0.740319	-0.140381	-0.335505	-0.323987	0.998858	-0.22274	0.319862		-0.244548	0.433156	-0.796547	0.709583	0.952868	0.044721	-0.115356	-0.473807	0.611947	-0.433732
	-0.580758	1.94194	-1.02101	-0.0536449	2.03005	0.757418	-0.140208	0.237473	0.119052	-0.256182	-0.461559	-0.614362		-0.149562	1.07465	-0.392071	0.620326	1.47949	-0.419523	0.937453	0.635157	-0.78177	0.0473679	0.160111	-0.904139		0.311751	-0.283811	-0.544178	-0.289921	-0.650213	0.938195	-0.113148	1.18136	-0.80681	0.721546	1.01131	0.0148508		-0.41619	0.704857	1.4415	-0.923118	0.617468	-0.433389	-0.88507	-0.659453	1.00235	-0.877854
	-0.357306	2.40225	1.11601	-0.935564	0.494367	-0.543368	-0.364192	-0.475199	1.90525	-0.590901	-0.720363	-0.660617		-0.402855	-0.385517	-0.637595	-0.106911	-0.503811	1.09657	-0.0844815	2.1745	0.563588	-0.0425087	2.16322	-1.12298		0.260978	-1.06856	-0.623085	-0.458911	-0.582833	1.07049	0.329069	0.0471117	-1.48167	0.707274	0.113685	0.285786		0.0848341	0.122235	-0.272233	1.64291	0.531355	-0.64767	-0.42635	-0.659378	-0.14725	0.553388
	-0.013993	0.129205	0.355689	-0.786218	1.58069	-0.0208708	-0.423324	-0.435263	1.71785	-0.56311	-0.225045	-0.283712		-0.655558	0.253758	0.574051	-0.896459	0.816332	-0.774288	0.326738	0.279186	-0.7339	0.448727	2.7038	0.229334		-0.708619	0.424096	0.414678	-0.0184265	1.03331	-0.332486	-0.0472896	-0.34148	-1.65612	0.560563	0.192881	1.15148		-0.367704	-0.441299	-0.472978	0.862234	-0.599569	-0.614018	0.306322	-0.510711	-0.167251	0.456984
	-0.351982	-1.90615	-0.953759	0.326759	-0.741368	0.462594	-0.550767	-1.93438	1.0926	0.505862	-0.388066	0.281721		0.0367696	1.18835	-1.04605	0.30139	1.47458	-0.207439	0.0376517	0.158187	0.535483	0.55921	1.03508	0.102378		0.527454	1.28921	1.12991	-1.01379	-0.522192	-1.03851	-0.411109	-0.359273	-0.661105	0.255313	-0.138318	1.24116		1.81516	0.260316	-0.767948	-0.094177	-0.678993	-0.631254	-0.764895	-0.376641	-0.326462	0.253768
	0.495782	1.26322	-1.12915	0.0250876	-0.393856	-0.567332	-0.400745	0.850321	1.55276	-0.734455	1.05442	-0.436841		-0.581101	-0.896965	-1.21119	0.454803	1.1775	-0.0545261	0.968321	1.2472	-0.343202	0.0279046	0.699202	-1.17877		0.759507	-0.757922	-1.08084	-0.265808	-0.320083	0.940314	-0.0507484	-0.635662	-1.09725	0.693044	0.366739	0.263681		1.33157	-0.465204	-1.29383	0.470994	-0.359972	-0.633837	-0.519594	-0.59829	-0.910667	0.698394
	0.197188	-0.295561	-1.04071	1.10642	-0.61681	-0.190552	-0.281231	-0.824971	0.308211	0.402203	0.233352	-1.06768		-0.288931	1.00855	0.437248	-1.14508	0.345984	-0.490818	0.90989	0.784565	-0.506532	0.807859	-0.189524	-0.803861		-0.71613	1.01426	1.58657	-0.845726	-0.24092	-0.0378059	-0.596006	-0.212819	-1.05351	0.482416	0.806367	0.54757		-0.140867	-0.0974508	0.852364	0.318468	-0.665886	-0.376649	-0.693408	-0.727833	-0.423031	1.06771
	0.333717	1.01155	-1.15965	-1.01215	0.729573	0.59523	-0.281272	-0.239963	0.899684	0.293373	-0.255448	-1.24373		0.617415	0.455947	-0.320756	-0.242596	0.913818	-0.439367	0.708795	-0.42409	0.0112695	1.06236	0.223367	-0.683627		-0.104488	1.65388	0.152546	-0.200644	0.777783	-1.14005	0.375213	0.848463	-0.566922	0.42613	-0.702146	-0.190394		0.929943	-0.281942	0.0265435	0.141716	-0.725852	-1.04601	0.00474982	0.412344	-0.742124	0.329252
	-0.319383	-0.18954	-0.749719	1.99533	-0.137408	0.412949	-0.417214	0.270173	1.3867	-0.604694	0.33213	-0.638892		0.251118	-0.406831	0.922002	-0.0598269	-0.0552781	-0.17144	1.10662	0.556951	0.172366	-0.316329	-0.592637	-0.952049		1.06501	0.877508	0.0679587	-0.128111	0.579918	0.452008	0.892199	-0.187503	-0.654899	0.351357	-0.458125	0.211648		-0.246761	-0.63221	-0.806359	1.35114	0.42297	-0.12239	-0.0703414	-0.394089	-0.778507	0.448629
	0.323347	-0.711301	-1.20729	0.989052	-0.197107	-0.42551	0.507118	0.183742	0.757511	-0.839515	-1.20106	-0.258083		-1.02211	0.580865	0.453059	-0.375043	1.4928	0.284561	0.45394	0.150592	0.228342	1.18061	0.280006	-0.773953		-0.0192532	0.211176	-0.22068	1.41199	0.157438	-0.790047	-0.25094	-0.468629	-0.746869	-0.497522	0.58027	-0.268968		0.184509	-0.732208	-0.824892	0.696097	-0.0086696	0.463042	-0.172612	-0.17676	-1.04087	1.40741
	-0.192963	-0.540235	-0.257148	-0.345878	-0.93701	0.307704	-0.347691	-0.134423	0.317153	0.287308	-0.458995	0.903354		0.885459	0.0604452	-0.964207	0.787423	-0.147992	-0.812026	-0.482856	-0.192252	0.653896	0.456024	-0.846185	-0.724377		0.346938	1.6489	-0.811776	-0.773968	1.00078	-0.987768	0.268346	0.106509	-0.683195	0.315535	-0.356985	-0.253841		-0.393959	0.321915	-0.856241	0.368253	0.269558	-0.126531	0.0933899	-0.78555	-0.55625	0.719134
	-0.0183502	-0.830983	-1.16082	1.41337	0.528699	-0.502987	0.211853	0.137359	1.50416	-0.450851	-1.13985	-0.0112992		-0.362913	-0.554493	0.715825	-0.102632	-0.936067	-0.436902	-0.417253	-1.01486	-0.51276	1.19011	-0.057347	-0.303865		-0.659417	0.991123	0.0257248	-0.625096	1.11872	0.189543	0.0673428	-0.287294	-0.89513	-0.143525	1.01775	-0.712981		-0.51096	0.146585	0.758526	-0.151009	0.288745	-0.870936	0.27969	0.439399	-0.741087	-0.782041
	-0.510877	0.972102	0.200813	-0.815586	0.415957	0.0847022	-0.111272	1.00127	1.10355	-0.639395	-0.366383	-0.597855		1.28841	-0.506151	-1.26756	0.148392	0.585599	0.0991832	0.870176	0.161944	-1.04597	-0.127061	-0.391866	-0.11713		0.289171	-0.609008	-0.277131	0.0419047	0.234723	0.0137129	0.599894	-0.580547	-1.05767	-0.655729	0.629987	-0.589104		0.234782	-0.669629	-0.803476	1.23855	0.657101	0.928623	-0.830673	-0.720161	0.689647	0.0779597
	0.527525	0.998481	-0.425735	-1.18072	-0.239234	-0.616618	0.607236	0.127859	1.37506	-0.693674	-0.772898	-0.743193		-0.475587	-1.27027	0.58868	0.624166	-0.203663	0.75686	0.0662691	-0.537736	-0.078874	0.973114	-0.0601981	-0.754692		0.331297	0.642849	-1.1889	-0.161122	0.871892	-0.589827	-0.139795	0.0367535	-0.829643	0.570331	-0.0454326	0.212261		1.20222	0.24465	-0.63347	-0.709339	-1.3748	0.399074	-0.0524009	-0.55263	-0.250701	1.11477
	-0.619525	-0.376864	-0.446726	0.921561	-1.29657	-0.642186	0.64398	0.811388	1.23773	-0.74804	-0.0650286	-0.814756		-0.410248	0.656216	0.109315	0.458549	-0.234317	-0.0196851	-0.0496505	0.533704	-0.328157	0.473484	0.496689	-1.47945		-0.463596	0.809434	-0.129886	0.114909	1.6572	-0.295166	0.357771	0.518663	-0.534528	1.06187	0.346513	-0.526684		1.09068	-1.09704	-1.10379	0.671314	0.0826619	-0.121282	0.349164	0.0138608	-0.676574	-1.31699
	1.04746	0.0668983	0.610389	-0.151753	-1.30399	-1.11866	0.248653	0.426626	0.638779	-0.651528	-0.301652	0.596965		-0.311261	-0.37815	-0.4568	-0.0942985	-0.631726	0.902864	0.281244	-0.0742914	0.145793	0.614954	0.0918759	-0.937323		0.303873	0.657443	-0.504056	0.0379743	0.0411925	-0.242003	-0.286425	-1.15243	-1.25718	1.48973	-0.0903661	0.52432		0.204741	-0.518458	-0.619913	1.47713	-0.627536	-0.584442	-0.296835	-0.206394	0.472995	0.450916
	0.929575	-0.0381891	0.170427	-0.219625	0.183858	-0.282978	0.458231	0.352646	0.139043	-0.333263	0.30825	-1.2155		0.513477	-0.705681	-0.924703	0.71737	-0.769789	-0.567891	0.950399	0.138335	1.05542	0.453852	-0.512497	-0.930567		0.0181898	-0.381061	-0.404762	-0.368762	-0.743419	-0.414585	-0.381869	-0.639455	-1.21195	1.21169	-0.257407	0.590753		0.119719	-0.32747	-0.726392	0.419381	-0.382379	-0.355976	-0.270866	-0.20379	-0.666479	-0.402575
	-0.689116	-0.20367	-1.06175	-0.038022	0.381193	0.588492	0.124134	-0.146728	1.03089	-0.59258	-1.04166	-0.928248		0.0179446	-1.14759	0.0631148	0.83984	-0.3577	-0.035785	-0.503288	0.722572	1.06749	0.666383	0.726332	0.0194003		1.11293	0.236991	0.0335151	-0.31919	-1.28531	-0.961495	0.0338944	-0.678557	-1.20574	0.943922	-0.662542	0.0114577		0.201321	-0.0817788	-1.22307	-0.916052	0.63905	1.22934	0.490788	0.478025	-0.677467	-0.835489
	0.579222	-0.175095	1.37544	-0.802024	-0.431652	-0.702716	1.07062	0.714313	0.534876	0.29983	-0.683973	-1.38027		0.826226	0.293246	-1.02677	0.862167	0.100825	0.162713	-0.297095	-0.625239	-0.352501	-0.759942	0.696375	0.329396		-0.194733	-0.329062	0.12112	1.23038	0.00453416	-0.529249	-0.543284	-0.976947	-1.34799	1.34413	0.151318	0.489516		0.506585	1.41706	-0.149042	-0.076978	1.83636	-0.469487	0.387197	-1.14405	-0.979919	0.625014
	-0.845133	-0.617211	0.445757	0.0694847	0.408167	1.33311	0.42335	-0.018345	1.64133	-0.923263	-0.954802	-0.329973		0.500184	-0.261009	-0.712321	0.912763	-1.09263	-0.748411	0.784056	0.304954	0.207861	0.103361	-0.399342	-0.478411		0.157927	-0.61496	-1.81128	0.873359	-0.203486	-0.0891232	-0.245388	-0.85971	-1.63949	0.0208492	-0.0928835	0.973313
														-0.821878	-0.0650907	-0.515537	-0.497638	0.435671	0.918583	-0.40614	0.0118336	-0.38435	-0.287602	0.280962	0.579017		-0.16987	0.582593	-0.486185	0.669771	0.738358	0.797301	0.212772	-0.486476	-0.525319	0.453659	-0.712581	0.435344
														0.956498	0.47902	-0.0433716	-0.280822	-1.0246	-0.963817	0.883254	0.950487	-0.633907	-0.683805	-0.407074	0.0754643		-0.300617	0.100921	-0.744107	1.21743	0.331326	-0.0643857	-0.3863	-0.718914	-1.7467	0.867875	0.889227	0.832761
														0.337731	0.00337732	-0.557198	-0.804115	-0.871956	1.75311	-0.0877944	0.00668445	-0.292101	1.32506	0.518479	-0.586485		-0.830014	-0.964251	-0.483994	0.0979958	-0.438422	0.702221	-0.0743157	-0.0234052	-0.243708	0.250492	-0.0744311	0.950137
														-1.48118	-1.28604	0.823076	0.377375	-0.576611	0.299933	1.07235	0.379943	-0.60758	0.459779	0.628171	-0.413816		0.621104	1.99575	0.0938525	-0.531888	0.1163	-0.210015	-0.14377	-0.466412	-0.84954	1.01072	1.04064	-0.347599
														-0.105746	2.02483	-0.414492	0.373608	1.80984	-0.229051	0.83751	1.98127	-0.0586953	-0.304993	1.14987	-0.815254		0.108635	1.11897	-1.37134	0.647001	1.43332	-0.908393	-0.25869	-0.449724	-1.08495	1.53602	0.387778	1.10707
														1.24624	0.522983	-1.58031	-0.511432	0.809016	-0.061517	0.69096	0.0325345	0.0666326	-0.195892	-1.28333	-0.900518		0.397201	1.65546	-0.886874	0.459651	1.4087	-0.224712	-0.157836	-0.677956	-0.709451	0.133286	-0.358323	0.672395
														0.363444	1.29665	-1.01228	0.0431776	1.34659	0.550057	0.242462	-0.0254437	-0.57279	-0.0836477	0.359633	-1.05735
														0.935563	-0.669325	0.210798	0.107915	0.218745	-0.256409	0.017806	0.808188	-0.448429	-0.205432	-0.453141	-0.82004
														0.659947	0.016174	-0.289763	-0.17564	0.934276	-0.382037	-0.286139	-0.366187	1.49647	-0.147577	0.192943	-0.482727
[truncated: 2 more columns]

## Sheet: Figure 5
	Figure 4A													Figure 4B													Figure 4C													Figure 4D
	Source of Variation	% of total variation	P value	P value summary	Significant?									Source of Variation	% of total variation	P value	P value summary	Significant?									Source of Variation	% of total variation	P value	P value summary	Significant?									Source of Variation	% of total variation	P value	P value summary	Significant?
	Time Factor	6.328	0.0019	**	Yes									Time Factor	12.64	<0.0001	****	Yes									Time Factor	7.087	0.2026	ns	No									Time Factor	11.31	<0.0001	****	Yes
	Trial type Factor	1.554	0.0215	*	Yes									Trial type Factor	0.1521	0.1915	ns	No									Trial type Factor	0.2811	0.6442	ns	No									Trial type Factor	0.05686	0.6448	ns	No
	Time Factor x Trial type Factor	14.24	<0.0001	****	Yes									Time Factor x Trial type Factor	3.485	<0.0001	****	Yes									Time Factor x Trial type Factor	5.709	0.1536	ns	No									Time Factor x Trial type Factor	8.292	<0.0001	****	Yes
	Subject x Time Factor	40.65												Subject x Time Factor	37.59												Subject x Time Factor	41.95												Subject x Time Factor	39.35
	Subject x Trial type Factor	6.752												Subject x Trial type Factor	6.569												Subject x Trial type Factor	11.08												Subject x Trial type Factor	5.727
	Subject	3.597												Subject	5.555												Subject	3.704												Subject	4.054
	ANOVA table	SS	DF	MS	F (DFn, DFd)	P value								ANOVA table	SS	DF	MS	F (DFn, DFd)	P value								ANOVA table	SS	DF	MS	F (DFn, DFd)	P value								ANOVA table	SS	DF	MS	F (DFn, DFd)	P value
	Time Factor	10.8	5	2.159	F (5, 130) = 4.047	P=0.0019								Time Factor	57.48	5	11.5	F (5, 375) = 25.21	P<0.0001								Time Factor	3.208	5	0.6415	F (5, 45) = 1.520	P=0.2026								Time Factor	13.75	5	2.749	F (5, 110) = 6.322	P<0.0001
	Trial type Factor	2.651	1	2.651	F (1, 26) = 5.983	P=0.0215								Trial type Factor	0.6919	1	0.6919	F (1, 75) = 1.737	P=0.1915								Trial type Factor	0.1272	1	0.1272	F (1, 9) = 0.2283	P=0.6442								Trial type Factor	0.06914	1	0.06914	F (1, 22) = 0.2184	P=0.6448
	Time Factor x Trial type Factor	24.3	5	4.861	F (5, 130) = 13.78	P<0.0001								Time Factor x Trial type Factor	15.85	5	3.171	F (5, 375) = 7.685	P<0.0001								Time Factor x Trial type Factor	2.584	5	0.5168	F (5, 45) = 1.702	P=0.1536								Time Factor x Trial type Factor	10.08	5	2.016	F (5, 110) = 5.843	P<0.0001
	Subject x Time Factor	69.36	130	0.5336										Subject x Time Factor	171	375	0.456										Subject x Time Factor	18.99	45	0.422										Subject x Time Factor	47.84	110	0.4349
	Subject x Trial type Factor	11.52	26	0.4431										Subject x Trial type Factor	29.88	75	0.3984										Subject x Trial type Factor	5.016	9	0.5573										Subject x Trial type Factor	6.963	22	0.3165
	Subject	6.137	26	0.236										Subject	25.27	75	0.3369										Subject	1.676	9	0.1863										Subject	4.929	22	0.224
	Residual	45.84	130	0.3526										Residual	154.7	375	0.4126										Residual	13.66	45	0.3036										Residual	37.96	110	0.3451
	Šídák's multiple comparisons test	Mean Diff.	95.00% CI of diff.	Below threshold?	Summary	Adjusted P Value								Šídák's multiple comparisons test	Mean Diff.	95.00% CI of diff.	Below threshold?	Summary	Adjusted P Value								Šídák's multiple comparisons test	Mean Diff.	95.00% CI of diff.	Below threshold?	Summary	Adjusted P Value								Šídák's multiple comparisons test	Mean Diff.	95.00% CI of diff.	Below threshold?	Summary	Adjusted P Value
	Late - Early													Late - Early													Late - Early													Late - Early
Correct	ITI	0.5258	0.09395 to 0.9576	Yes	**	0.0087							Correct	ITI	0.2656	-0.009964 to 0.5412	No	ns	0.0653							Correct	ITI	0.3167	-0.3614 to 0.9947	No	ns	0.7481							Correct	ITI	0.3882	-0.07588 to 0.8523	No	ns	0.1516
	Cue	0.6684	0.2366 to 1.100	Yes	***	0.0004								Cue	0.129	-0.1466 to 0.4046	No	ns	0.7686								Cue	-0.1614	-0.8395 to 0.5166	No	ns	0.9871								Cue	-0.05006	-0.5142 to 0.4140	No	ns	0.9999
	Outcome	0.8619	0.4301 to 1.294	Yes	****	<0.0001								Outcome	-0.3274	-0.6030 to -0.05182	Yes	*	0.0108								Outcome	0.09725	-0.5808 to 0.7753	No	ns	0.9992								Outcome	-0.1892	-0.6533 to 0.2749	No	ns	0.8574
Error	ITI	-0.5207	-0.9525 to -0.08886	Yes	**	0.0096							Error	ITI	-0.2562	-0.5318 to 0.01942	No	ns	0.0833							Error	ITI	0.2085	-0.4696 to 0.8865	No	ns	0.9543							Error	ITI	-0.4251	-0.8892 to 0.03899	No	ns	0.0905
	Cue	0.05608	-0.3757 to 0.4879	No	ns	0.9996								Cue	0.1176	-0.1580 to 0.3932	No	ns	0.8356								Cue	-0.4135	-1.092 to 0.2645	No	ns	0.4694								Cue	-0.2166	-0.6807 to 0.2475	No	ns	0.7638
	Outcome	-0.5061	-0.9379 to -0.07432	Yes	*	0.0128								Outcome	0.4019	0.1263 to 0.6775	Yes	***	0.0008								Outcome	-0.4382	-1.116 to 0.2399	No	ns	0.402								Outcome	0.6826	0.2185 to 1.147	Yes	***	0.0009
	Early						Late							Early						Late							Early						Late							Early						Late
	ITI	Cue	Outcome	ITI	Cue	Outcome	ITI	Cue	Outcome	ITI	Cue	Outcome		ITI	Cue	Outcome	ITI	Cue	Outcome	ITI	Cue	Outcome	ITI	Cue	Outcome		ITI	Cue	Outcome	ITI	Cue	Outcome	ITI	Cue	Outcome	ITI	Cue	Outcome		ITI	Cue	Outcome	ITI	Cue	Outcome	ITI	Cue	Outcome	ITI
	0.621383	-0.167021	-1.16162	1.03848	0.390493	-0.460951	1.06324	1.01776	0.454772	-1.1858	0.487478	-0.894572		0.0933928	-0.0348221	0.634693	0.107804	0.259508	-0.548732	0.534895	-0.018474	-1.18974	1.06919	-0.0205586	0.181135		0.879162	-0.031779	-0.769614	-0.781087	-0.441431	-0.780591	0.133891	0.565544	-0.356845	-0.217333	-0.404131	-0.903196		-0.79597	-0.682221	-0.161367	0.902444	0.905909	-0.300165	-0.285256	0.288752	-0.22513	-0.939793
	0.00472706	0.378454	-0.443908	0.876859	-0.3393	-0.859299	0.244119	0.21643	0.349965	0.285518	-0.854423	-0.629482		0.164562	0.263054	-0.987551	-0.205719	0.337641	0.862935	0.459664	0.226707	-1.03778	1.01304	0.448905	-0.249999		-0.676172	0.632659	-0.0240064	-0.293816	-0.25564	-0.783702	-0.353104	0.0941447	-0.356845	0.236605	-0.56318	-0.903196		0.522661	-0.162252	-0.687786	-0.588717	1.29839	-0.752229	-0.150466	-0.446699	-0.754981	-0.548743
	-0.190749	-0.0337833	-0.914056	-0.0463251	0.467459	0.677789	0.659606	1.0651	0.194118	0.386874	-0.160729	-1.87414		1.11314	0.640798	0.0205211	-0.209494	-0.174976	0.993905	-0.163873	0.0412856	0.00203515	-0.828007	0.368359	0.112489		-0.783798	-0.422735	-0.610741	-0.266937	0.940642	0.770194	0.764096	-0.297217	-0.578946	0.717916	0.223457	0.785686		0.241207	-0.120153	-0.929589	1.38067	-0.547249	0.300092	-0.208169	-0.31625	-0.832358	0.442992
	0.713567	0.364824	0.634693	0.194441	-0.874014	-0.548732	-0.335596	0.900078	1.65435	-0.906055	-0.399016	-0.710025		-0.272711	0.792079	0.662725	1.12277	1.00951	-0.912014	-0.306624	1.05635	0.970132	-0.4212	0.16419	0.0786797		-0.199522	-0.590364	-0.050276	0.250643	0.570512	-0.786048	0.422436	1.08017	-0.011706	-1.062	0.0211692	-0.428494		-0.722456	0.101445	-0.702503	1.1791	0.603728	0.40978	-0.467119	-0.586208	-0.993863	0.887653
	0.332949	-0.773406	-0.741587	1.34289	-0.0293495	1.17461	-0.182421	-0.614321	-0.220772	-0.343234	1.65669	-0.154871		-0.765556	-0.542361	-0.892803	-0.15505	0.0318135	-0.30482	-0.342529	0.52993	-0.908913	-0.536047	0.173275	1.87945		-0.21748	0.19023	1.23806	1.01467	-0.309367	-0.158788	-0.0181277	-0.880696	0.212065	-1.1938	-0.547401	-1.23774		-0.108782	-0.277535	0.207027	1.58532	-0.0320208	-1.30522	0.0805276	0.0168285	-0.179468	0.0991891
	-0.502183	0.13756	-0.0988039	0.00525278	0.418803	1.74318	-0.0268212	1.38555	0.657125	-1.1233	-0.0719849	0.468068		-0.288637	-0.440526	-0.0788722	0.754754	0.710382	-0.433719	-0.529662	-0.109864	-0.960825	0.343514	0.585094	1.38407		-0.32301	0.0789183	-1.00008	-0.560647	0.233965	-0.749436	-0.4477	-0.532903	0.247253	1.7869	-0.793856	-0.615798		-0.127759	-1.07728	-1.25593	0.803101	-0.324675	0.398436	0.397029	-0.538986	-0.762552	-0.109049
	-1.08461	-0.863884	0.210572	0.796677	0.797068	0.671507	-0.165742	0.551809	0.579106	-0.452923	1.09544	-1.03596		-0.292298	-0.719235	-0.76871	0.58028	0.0950567	0.914194	-0.685261	-0.278823	-1.15883	1.40845	1.03242	0.541157		0.702768	0.0341601	-1.04604	-0.146837	-0.765243	-0.415926	0.859679	0.51009	-0.220212	0.396642	-0.946835	-0.557953		-0.539265	0.863991	-0.0481603	-0.304845	-0.443935	-0.862608	-0.28858	-0.302638	-0.754981	1.49218
	-0.211574	-0.802011	1.79943	0.261121	0.134619	-0.233615	-0.171451	0.454438	1.51092	-0.266956	-0.907151	-1.31501		-0.416632	-0.264701	-0.406772	-0.350585	0.0965483	1.38386	0.25442	0.460818	-0.293799	-1.16047	-0.0373664	-0.27104		-0.582898	1.23316	0.198787	0.182842	0.059017	-0.462342	-0.2566	0.234165	-0.114073	0.966898	-0.0887782	-1.09282		-0.595487	-0.0986851	-0.999441	0.761806	-0.196459	-0.324803	-0.445559	-0.0865492	-0.832358	0.0933686
	0.25811	0.682394	-0.324097	0.0478271	0.111161	-0.663896	-0.0428084	1.16594	-0.400506	-0.385738	0.828793	0.00656976		-0.12124	-0.623855	-0.679631	0.797912	0.54734	1.05804	-0.3033	0.047628	-0.99809	0.675927	1.54519	1.01431		-0.0489609	0.551174	0.421088	-0.347106	-0.137016	0.817446	-0.749233	-0.942797	0.174141	0.122274	-0.684432	-1.05315		0.116832	0.687259	-0.672958	0.533798	0.412585	-0.583822	1.62457	0.0195279	-0.190687	-0.418647
	0.943219	-0.193465	-0.13607	0.783524	-0.482932	-1.63737	0.580827	0.408888	0.349965	-0.487372	-1.08867	-0.629482		0.777528	0.0901128	-0.625091	-0.630505	0.260216	-0.278183	-0.431581	0.988808	0.438256	-0.841411	0.106748	-0.0652929		-0.75627	-0.235448	-0.117041	-0.387892	-0.479274	0.485594	0.805103	-0.0048354	0.217823	-1.00541	-0.935164	-0.438532		1.24851	-0.468531	1.82849	-0.156754	-0.254037	-0.62305	-0.104325	0.0223936	-0.343631	-0.844731
	-1.21082	-0.123859	-1.14434	0.0676726	0.652623	0.731109	-0.0590057	1.25927	1.65435	0.670976	0.158423	-0.710025		-0.10638	0.345741	-0.206558	1.35702	0.901763	-0.582312	0.446703	-0.750865	-0.752857	1.43886	0.345546	-0.284948															-0.986512	-0.211473	-0.752409	0.597988	0.477193	1.4161	0.670195	-0.211819	-0.993863	-0.750106
	0.404308	-0.3781	-0.502214	1.25659	0.291789	-0.495774	0.594165	0.754614	0.194118	-0.0852228	-0.88388	-1.87414		-0.0253277	-0.598904	-1.12944	0.311859	-0.278297	-0.524837	-0.532937	-0.111759	-1.22241	0.760095	0.199236	1.32553															-0.465421	-0.593763	-0.705491	-0.566665	-0.440178	0.00359222	-0.249031	-0.155429	-0.179468	0.462036
	-1.02474	0.95983	0.226439	-0.516041	0.510791	-0.368094	-0.160852	-0.644462	-0.220772	-0.815601	-0.351164	-0.154871		0.608878	0.518462	-0.334	0.705535	0.214516	1.07616	-0.240345	-0.188123	-1.13189	0.901448	0.107886	1.76234															-0.161444	0.199507	-0.539521	-0.0279695	-0.152795	0.583644	0.584964	-0.566498	-1.15268	-0.695552
	-0.463907	-0.431059	-0.539002	0.527562	-0.0837095	-0.722645	0.362693	0.922412	0.657125	1.60296	0.634114	0.468068		-0.244057	-0.513883	-0.904572	0.0523926	-0.417953	1.41029	-0.668951	0.921382	-0.103496	-0.902854	-0.36528	0.555766															-0.0049901	0.0552947	-0.926486	0.0594838	-0.412201	0.221137	0.329401	0.0800786	-0.762552	0.397397
	-0.689613	-0.17102	-0.948829	-0.287253	-0.670203	1.54138	0.274296	-0.0316731	0.579106	-0.959834	0.184882	-1.03596		-0.189097	-0.441858	-0.619603	1.69872	2.01726	1.5604	1.90048	0.691914	-0.440362	-1.15849	0.0114468	-0.31053															-1.20238	0.195244	0.617292	-0.487158	0.137894	-0.057002	-0.727716	-0.356773	-0.601263	0.102506
	-0.239207	-0.472217	1.00284	-0.27993	0.302063	0.501548	0.26738	0.409459	1.77755	-0.817856	0.0196564	-0.702146		0.99402	0.612573	-0.806686	-1.10513	-0.191247	-0.342095	0.408453	-0.217623	-0.96159	1.72524	0.272153	-0.102043															-0.128361	-0.503197	-0.978979	-0.376265	-0.794968	0.213732	0.123685	0.210831	-0.55967	0.157498
	0.301595	-0.0850758	-1.13327	0.996455	0.142283	-0.334942	0.605087	0.235713	1.51092	-0.307481	-0.130702	-1.31501		0.434098	1.00722	0.0970756	-0.833383	0.546954	-0.88677	-0.352512	0.400099	-0.901038	0.592965	0.437452	1.03557															0.268101	-0.153583	-0.924828	-0.593275	0.331353	0.278219	0.939496	0.357091	-0.866079	-1.13752
	-1.15261	-0.680073	-0.69592	1.03162	-0.0632648	-0.232674	0.639762	-0.14561	-0.400506	-0.483056	-0.635952	0.00656976		0.0617336	0.559193	0.0159485	1.28218	-0.0242669	0.305239	-0.653371	-0.0763435	-0.608521	0.346624	-0.618017	0.343756															-0.114018	0.135366	-0.634467	1.19625	0.966015	-0.604099	1.06224	0.0726862	-0.56253	-0.798404
	-0.978804	0.454414	-0.881524	-0.749531	-0.393129	-0.861595	-0.568781	1.12136	0.332772	-0.249432	0.701902	-0.0830744		0.321122	0.214273	-0.413101	-0.251829	-0.728688	0.460843	-1.03497	0.739922	-0.544424	0.140702	1.3242	0.756567															0.511567	0.156173	0.00582233	-0.0228138	-0.713275	-0.366875	0.271135	-0.331515	-0.70436	-0.22588
	-0.218744	0.525887	0.346843	-0.647435	-0.799705	-0.87913	1.0285	0.593895	0.670518	-0.192519	-0.088097	0.538682		-0.129288	1.47457	-0.0683365	0.420663	0.503078	0.948398	-0.148354	1.14026	-1.06527	0.460402	0.686071	0.122279															1.1182	0.521452	0.724092	-0.617216	-0.0547553	1.33704	-0.197877	-0.437362	-0.14567	-0.556383
	-0.975346	-0.0007741	1.54015	-0.845918	-0.143613	-0.0166046	0.368821	0.681814	0.519323	-1.11229	-0.748218	-0.0817568		-0.244971	1.43014	0.0455752	1.49579	0.188283	0.499575	-0.57067	0.843787	-0.347228	-1.03483	0.637066	1.36555															-1.32002	-0.611477	-1.06407	0.439141	0.470241	0.65453	0.853835	0.259584	-0.560511	-1.17287
	0.391731	0.296274	-0.181799	-0.704779	-1.11809	-0.651771	0.0811886	1.01285	1.11554	0.460203	1.26365	-0.462203		-1.05034	-0.141407	-0.941795	0.118304	0.222664	0.71534	0.0548678	1.21994	-0.710515	0.352472	1.08246	-1.05373															-0.662659	0.559117	-0.556704	-0.185262	0.12617	-0.410763	1.23667	0.839653	0.55311	-0.033411
	-1.16765	0.0197649	-0.836583	-0.209628	0.105727	0.355489	0.659543	0.722642	0.502429	-0.962904	-0.638063	0.654135		0.292578	0.499202	0.0647685	-0.042117	1.33311	0.995444	-0.0290539	-0.0151138	0.721927	1.09756	0.0182624	0.200234															0.639595	0.821447	0.984165	-0.557788	-0.34683	-0.432347	0.610728	0.354062	-0.119037	-0.727055
	-0.57907	-0.761666	-0.636776	1.39155	0.461527	0.675274	-0.0283886	0.335583	1.02329	-0.496409	-0.207715	-0.818199		-0.427251	0.0930778	-0.421714	0.898074	0.0596699	0.363615	-0.245944	0.389044	-0.527774	-0.054069	0.504641	0.16388
	0.440708	1.24218	0.00919899	-0.889527	-0.41843	-0.420433	0.807377	1.41572	1.02046	-0.325547	0.928682	-1.00715		0.774944	0.0582671	-1.36376	-0.0368287	-0.533255	-0.33356	0.412078	-0.0310148	-1.32991	-0.385592	0.309969	-0.0664756
	0.185978	-0.845479	-0.80941	0.194957	-0.609841	-0.329786	1.44385	0.412773	-0.206017	0.414827	0.0671257	-0.723734		-0.484056	-0.599886	-1.12365	0.676843	0.388059	0.554473	0.295382	-0.37115	-0.632613	-0.957589	-0.251055	2.17743
	-0.177033	-0.721337	0.037789	0.0542562	0.18643	-0.0504337	-0.0114325	-0.0031321	1.09103	-0.228582	-0.399648	-1.29168		-0.260041	1.59817	0.668678	-0.305526	1.26511	-0.227042	0.16192	0.303207	-0.339851	0.653248	0.202326	0.352933
														0.116847	0.344201	-0.700221	0.188089	0.753704	0.448654	0.162337	0.5464	-1.48036	-1.12781	0.560768	0.230286
														0.473228	0.442886	0.981472	-1.33355	0.294686	-0.675534	-0.676234	-0.20742	-1.03778	0.158442	0.196083	-0.249999
														0.722425	1.15238	-0.286504	-1.21627	-0.80308	-0.308408	0.561876	0.395828	-1.18974	-0.200739	-0.10645	0.181135
														-1.10953	-0.140468	-0.0867824	0.693637	0.848257	-0.618372	0.149103	1.17763	-0.987209	0.635418	0.274803	-0.973827
														0.469785	-0.0270632	-0.486006	0.676812	-0.438142	0.628009	0.387272	-0.354294	-0.752857	1.74286	0.343158	-0.284948
														0.00880367	0.260074	-0.741339	0.782068	-0.563	1.07239	1.15437	0.97978	-0.293799	-1.12019	-0.613108	-0.27104
														0.840164	0.46763	0.627463	-0.369485	-0.425434	-1.67811	1.04234	1.14987	-0.811794	-0.84629	-0.0641912	0.0274337
														1.06362	-0.133673	0.504384	0.0946716	-0.0403542	-0.616943	-0.324207	-0.34365	-1.13447	-0.952244	-0.450234	0.467778
														-0.631463	-0.518221	-0.370828	0.408662	0.984348	0.386574	-0.133191	-0.429425	-1.13189	-1.26045	-0.360801	1.76234
														0.0506917	0.661818	-0.775818	-0.189238	-0.252144	-0.723016	1.2932	0.947646	0.00203515	-0.015848	0.140864	0.112489
														-0.155828	-0.408592	-0.960826	-0.407631	-0.350884	-0.0111581	0.536316	0.183988	-1.15883	-0.325368	0.3656	0.541157
														-0.872663	0.248644	-0.861407	-0.693447	1.01689	-0.259068	0.0131951	0.012802	-1.22241	0.227464	-0.193074	1.32553
														-0.0964132	0.104686	-0.144314	0.168399	0.688711	0.791895	0.718113	0.835819	-0.608521	-0.161558	-0.613873	0.343756
														0.919803	0.419056	0.445838	0.228555	-0.723135	-1.41048	0.96064	-0.153185	-1.06527	0.731541	-0.408518	0.122279
														-0.275489	1.22942	0.0948885	-0.81336	1.68278	0.282123	-0.795146	0.318265	-0.347228	-0.5246	1.14504	1.36555
														0.79938	1.16889	-0.0681529	-0.179241	-0.71274	-0.89628	1.09296	0.223024	0.721927	-0.533289	-1.10417	0.200234
														-0.581852	0.361088	-1.16276	0.562165	0.0833221	0.287666	-0.918937	-0.667125	-0.708421	0.750516	0.532763	-0.145038
														-0.741209	0.284605	-0.4207	0.256265	0.813651	0.337778	0.724145	0.180357	-0.632613	-0.65865	0.53287	2.17743
														-1.59321	0.100506	-1.15862	0.385489	-0.272186	-0.104434	0.842137	0.742281	-1.01314	-1.14552	0.956616	1.39854
														-0.508809	-0.787441	-0.136895	0.144107	0.220494	0.697098	-0.0182511	-0.681638	-1.32991	1.28465	0.17014	-0.0664756
														-0.0116658	-0.301505	-0.665592	-0.0605159	-0.677627	-0.900703	-0.30391	0.220217	-0.339851	-0.114081	0.464478	0.352933
														-0.0150798	0.0847716	-0.607212	-0.556728	1.13869	-0.624862	0.990306	-0.0077618	-0.363853	-0.774031	-0.694662	-1.09618
														-0.135756	0.365101	-0.958046	-0.474464	-0.245476	-0.207669	0.102882	0.453301	-0.410081	-0.196938	1.33031	-1.21234
														0.277938	0.0781247	0.891605	0.828926	-0.277913	-0.356264	0.123231	-0.0360387	-1.48036	-0.666565	0.338516	0.230286
														-0.385729	0.386721	-1.23411	-0.124169	-0.311815	0.411544	0.90098	0.424225	-0.702799	-1.19334	0.431027	1.00013
														-0.423037	0.820738	1.3268	0.572673	0.579464	-0.647177	0.257529	-0.351939	-0.381982	-0.386583	-0.546889	-0.500451
														-0.724909	-0.328267	-0.427337	-0.171388	-0.120972	1.06962	0.0823294	0.381522	-1.17685	-0.839209	0.182045	0.300046
														-0.669072	-0.992602	-0.789444	0.716227	-0.315074	0.544862	0.0547183	1.01114	0.906405	-0.230334	-0.0355368	-0.0214518
														-0.170478	-0.645078	-0.836	-0.251936	-0.409539	-0.571454	0.00460734	0.127797	-0.791146	0.74733	0.882668	0.594775
														-0.0404806	-0.303961	0.128804	0.657706	0.407989	-0.697205	0.815405	1.15725	0.0744588	-0.867201	0.126886	1.4577
														-0.700581	-0.627622	-1.22146	0.589589	-0.513971	-0.424472	0.290774	0.181183	-0.997466	-0.0876439	0.589109	0.0396833
														-0.546248	-0.734085	-0.949137	0.22506	0.066065	-0.427345	0.918232	-0.115091	-1.31036	0.560348	0.0959545	0.847565
														0.797234	-0.553942	-0.406459	1.29708	-0.213848	-0.97362	0.352325	0.677033	-0.48035	-0.678513	1.12295	0.329151
														0.0311179	-0.533241	-1.17815	1.12673	-0.0518675	-0.829845	0.120261	-0.380677	0.164427	-0.905795	1.81911	0.560798
														-0.0957267	0.602589	-0.642301	-0.0039905	-1.10713	-0.975842	0.926901	0.463274	-0.992627	0.287571	0.59133	0.675294
														0.078513	0.200986	0.124609	1.06456	-0.519976	-0.165355	0.272154	-0.0503624	-0.959384	1.28533	0.00147555	-0.223117
														-0.85124	-0.507341	-1.10922	0.0313863	-0.110955	1.27968	0.0651574	0.118901	-0.644369	0.318261	1.49276	1.26199
														0.92459	-0.0978095	-0.345228	0.0985891	-0.892112	-0.913669	0.0604746	-0.681909	-1.25781	0.442286	-0.378621	0.21166
														-0.672999	0.184732	-0.9131	-0.62497	-0.510038	-0.756106	-0.56349	0.298586	-0.844678	0.604752	0.750234	1.57276
														0.2984	-0.278729	-0.57689	0.0975659	0.00388588	-1.37185	1.25101	-0.261437	-0.44594	0.253666	-0.514622	-0.502
														-0.354199	-0.960666	-1.28228	1.71988	0.34082	-0.137937	1.46695	-0.768396	-1.14157	-0.565848	-0.338871	-0.243438
														-0.283664	-0.050274	0.339069	0.270275	0.0790124	-0.213403	1.13329	-0.173244	-1.00157	0.279759	1.1675	0.51485
														-0.435122	0.401281	1.15824	-0.276996	1.44858	-0.230349	0.203018	0.0681685	-1.39148	0.344624	-0.441691	0.0269485
														0.699093	-0.261727	-0.453089	-0.342575	0.236131	0.661331	-0.490311	-0.360854	-0.953837	-0.162339	0.67532	1.55643
														0.131788	0.886055	0.622242	-1.11081	0.961623	-0.786174	0.226035	-0.380968	-0.418735	-0.309353	0.60071	0.328957
														-1.10092	-0.103516	-0.0809388	1.08616	0.0204669	0.145906	0.302992	0.9122	0.0902404	-0.332888	0.377813	0.24264
														-0.605315	-0.588804	-0.570995	1.39169	0.524489	1.16365	0.781897	0.35675	-0.968674	-1.32741	-0.529334	-0.184331
														0.375343	0.660213	0.854005	1.69027	0.231121	-0.731522	-0.602685	0.395073	-0.1458	0.680678	0.378845	-0.0113324
														-0.638115	-0.0285426	-0.805662	-0.0351369	0.613001	-0.253197	-0.0455655	0.717536	-1.17732	0.0786831	0.240461	-0.338711
[truncated: 2 more columns]

## Sheet: Figure 6
Figure 5D							Figure 5E							Figure 5F
Source of Variation	% of total variation	P value	P value summary	Significant?	Geisser-Greenhouse's epsilon		Source of Variation	% of total variation	P value	P value summary	Significant?			Source of Variation	% of total variation	P value	P value summary	Significant?
Trial Type	0.1467	0.7795	ns	No	1		Trial Type	0.05515	0.8708	ns	No			Trial Type	1.353	0.6387	ns	No
Treatment	2.067	0.4174	ns	No	1		Treatment	22.25	0.0635	ns	No			Treatment	0.4551	0.6205	ns	No
Trial Type x Treatment	2.72	0.5109	ns	No	1		Trial Type x Treatment	8.763	0.0467	*	Yes			Subject x Trial Type	39.34
Subject x Trial Type	14						Subject x Trial Type	13.56						Subject x Treatment	11.88
Subject x Treatment	22.63						Subject x Treatment	32.1						Subject	32.11
Subject	12.46						Subject	12.72
ANOVA table	SS	DF	MS	F (DFn, DFd)	P value		ANOVA table	SS	DF	MS	F (DFn, DFd)	P value		ANOVA table	SS	DF	MS	F (DFn, DFd)	P value
Trial Type	19.8	1	19.8	F (1.000, 8.000) = 0.08383	P=0.7795		Trial Type	1.877	1	1.877	F (1, 7) = 0.02847	P=0.8708		Trial Type	62.72	1	62.72	F (1, 7) = 0.2408	P=0.6387
Treatment	279	1	279	F (1.000, 8.000) = 0.7309	P=0.4174		Treatment	757.1	1	757.1	F (1, 7) = 4.852	P=0.0635		Treatment	21.09	1	21.09	F (1, 7) = 0.2682	P=0.6205
Trial Type x Treatment	367.1	1	367.1	F (1.000, 8.000) = 0.4734	P=0.5109		Trial Type x Treatment	298.2	1	298.2	F (1, 7) = 5.812	P=0.0467		Subject x Trial Type	1823	7	260.5
Subject x Trial Type	1890	8	236.2				Subject x Trial Type	461.5	7	65.93				Subject x Treatment	550.4	7	78.63
Subject x Treatment	3054	8	381.7				Subject x Treatment	1092	7	156				Subject	1488	7	212.6
Subject	1682	8	210.2				Subject	432.9	7	61.85				Residual	688.8	8	86.09
Residual	6203	8	775.4				Residual	359.2	7	51.31
Šídák's multiple comparisons test	Mean Diff.	95.00% CI of diff.	Below threshold?	Summary	Adjusted P Value		Šídák's multiple comparisons test	Mean Diff.	95.00% CI of diff.	Below threshold?	Summary	Adjusted P Value		Šídák's multiple comparisons test	Predicted (LS) mean diff.	95.00% CI of diff.	Below threshold?	Summary	Adjusted P Value
ON - OFF							ON - OFF							ON - OFF
After Correct	0.8189	-15.71 to 17.35	No	ns	0.989		After Correct	-3.623	-13.77 to 6.522	No	ns	0.5716		After Correct	1.624	-7.376 to 10.62	No	ns	0.866
After Error	-11.95	-52.72 to 28.81	No	ns	0.6913		After Error	-15.83	-25.98 to -5.689	Yes	**	0.0061		After Error	1.624	-7.376 to 10.62	No	ns	0.866
OFF		ON					OFF		ON					OFF		ON
After Correct	After Error	After Correct	After Error				After Correct	After Error	After Correct	After Error				After Correct	After Error	After Correct	After Error
76.47	50	71.43	85.71				88.37	71.43	85.71	85.71				68.75	83.33	71.43	100
83.33	100	77.78	80				92	100	70.83	60				80.56	66.67	76.47	90
80	50	78.95	85.71				84	100	72.73	71.43				79.41	100	76.32	100
60	88.89	77.27	62.5				84.21	83.33	86.84	85.71				84.21	100	89.74	80
71.43	100	80	0				83.33	100	75	75				71.88	75	70.97	75
69.23	100	57.14	85.71				87.5	100	89.74	80				95	75	92.5	60
84.62	100	76.19	75				74.07*	70.59*	53.57*	52.94*				74.29	50	76.67	78.57
90.48	60	66.67	100				75.68	100	78.79	75				81.58	100	86.49	87.5
62.5	100	100	66.67				78.38	71.43	84.85	66.67

## Sheet: Figure S1
Figure S1D			Figure S1E			Figure S1F			Figure S1G
	VD-Attend	VD-Inhibit		VD-Attend	VD-Inhibit		VD-Attend	VD-Inhibit		VD-Attend	VD-Inhibit
	8	9		222	263		35.6164	43.3962		76.9231	78.9474
	9	14		200	275		63.0435	63.1579		89.5522	80
	10	9		273	273		52.8302	50.4348		86.9565	77.9221
	9	13		153	359		66.6667	60.6061		83.3333	76.9231
	9	9		180	201		67.4157	69.7674		96.7742	84.507
	9	8		269	188		65.2174	67.4157		85.7143	78.9474
	6	8		222	248		48.3146	52.8846		80	90.9091
	5	10		96	292		68.9655	46.4286		85.7143	82.1918
	8	11		279	260		51.9231	53.6842		92.3077	80
	2	9		29	208		81.0811	59.4059		80	90.9091
	8	6		262	234		45.3782	50.4587		86.9565	84.507
		14			423			49.1803			82.1918
	Mann Whitney test			Unpaired t test			Unpaired t test			Unpaired t test
	P value	0.0428		P value	0.0326		P value	0.4884		P value	0.1217
	Exact or approximate P value?	Exact		P value summary	*		P value summary	ns		P value summary	ns
	P value summary	*		Significantly different (P < 0.05)?	Yes		Significantly different (P < 0.05)?	No		Significantly different (P < 0.05)?	No
	Significantly different (P < 0.05)?	Yes		One- or two-tailed P value?	Two-tailed		One- or two-tailed P value?	Two-tailed		One- or two-tailed P value?	Two-tailed
	One- or two-tailed P value?	Two-tailed		t, df	t=2.288, df=21		t, df	t=0.7053, df=21		t, df	t=1.613, df=21
	Sum of ranks in column A,B	100 , 176
	Mann-Whitney U	34
Figure S1H			Figure S1I
	VD-Attend	VD-Inhibit		VD-Attend	VD-Inhibit
	1.91	2.678		0.905	0.962
	1.568	1.878		0.916	0.965
	1.15	1.389		0.882	0.85
	1.906	1.602		0.944	0.854
	1.6745	1.648		0.967	0.959
	1.3415	1.579		0.915	0.854
	4.266	1.3		0.817	1.018
	1.449	1.673		0.901	0.767
	2.619	1.245		0.775	0.871
	3.335	1.575		1.081	0.944
	1.312	1.707		0.896	0.975
		1.09			0.886
	Mann Whitney test			Unpaired t test
	P value	0.3793		P value	0.9937
	Exact or approximate P value?	Exact		P value summary	ns
	P value summary	ns		Significantly different (P < 0.05)?	No
	Significantly different (P < 0.05)?	No		One- or two-tailed P value?	Two-tailed
	One- or two-tailed P value?	Two-tailed		t, df	t=0.007948, df=21
	Sum of ranks in column A,B	147 , 129
	Mann-Whitney U	51

## Sheet: Figure S3
VD-Inhibit								VD-Attend
Source of Variation	% of total variation	P value	P value summary	Significant?				Source of Variation	% of total variation	P value	P value summary	Significant?
genotype Factor x Time Factor	2.443	0.4514	ns	No				genotype Factor x Time Factor	0.1727	0.789	ns	No
genotype Factor	0.6146	0.4741	ns	No				genotype Factor	0.2581	0.5132	ns	No
Time Factor	78.93	0.009	**	Yes				Time Factor	89.12	0.0029	**	Yes
Subject	3.947	0.877	ns	No				Subject	2.01	0.9032	ns	No
ANOVA table	SS	DF	MS	F (DFn, DFd)	P value			ANOVA table	SS	DF	MS	F (DFn, DFd)	P value
genotype Factor x Time Factor	39.28	1	39.28	F (1, 4) = 0.6949	P=0.4514			genotype Factor x Time Factor	3.43	1	3.43	F (1, 4) = 0.08190	P=0.7890
genotype Factor	9.883	1	9.883	F (1, 4) = 0.6230	P=0.4741			genotype Factor	5.125	1	5.125	F (1, 4) = 0.5135	P=0.5132
Time Factor	1269	1	1269	F (1, 4) = 22.45	P=0.0090			Time Factor	1770	1	1770	F (1, 4) = 42.25	P=0.0029
Subject	63.46	4	15.86	F (4, 4) = 0.2807	P=0.8770			Subject	39.92	4	9.98	F (4, 4) = 0.2383	P=0.9032
Residual	226.1	4	56.52					Residual	167.5	4	41.89
Šídák's multiple comparisons test	Mean Diff.	95.00% CI of diff.	Below threshold?	Summary	Adjusted P Value			Šídák's multiple comparisons test	Mean Diff.	95.00% CI of diff.	Below threshold?	Summary	Adjusted P Value
D2-Cre - D1-Cre								D2-Cre - D1-Cre
Early	5.433	-8.042 to 18.91	No	ns	0.5112			Early	2.376	-9.030 to 13.78	No	ns	0.8264
Late	-1.803	-15.28 to 11.67	No	ns	0.9233			Late	0.2377	-11.17 to 11.64	No	ns	0.998
	Early			Late					Early			Late
D1-Cre	65.9	61.3	48.3	80	83.56	84.5		D1-Cre	60	55	66.901	88.71	87.302	81.962
D2-Cre	70.6	58.9	62.3	75.95	82.19	84.51		D2-Cre	61.364	70.769	56.897	87.778	83.607	87.302

## Sheet: Figure S6
	Figure S6A							Figure S6B							Figure S6C							Figure S6D							Figure S6E
	Fixed effects (type III)	P value	P value summary	Statistically significant (P < 0.05)?	F (DFn, DFd)			Fixed effects (type III)	P value	P value summary	Statistically significant (P < 0.05)?	F (DFn, DFd)			Fixed effects (type III)	P value	P value summary	Statistically significant (P < 0.05)?	F (DFn, DFd)			Fixed effects (type III)	P value	P value summary	Statistically significant (P < 0.05)?	F (DFn, DFd)			Fixed effects (type III)	P value	P value summary	Statistically significant (P < 0.05)?	F (DFn, DFd)
	History Factor	0.0005	***	Yes	F (1, 43) = 14.23			History Factor	0.0844	ns	No	F (1, 70) = 3.065			History Factor	0.0002	***	Yes	F (1, 77) = 15.59			History Factor	<0.0001	****	Yes	F (1, 275) = 25.99			History Factor	0.308	ns	No	F (1, 45) = 1.063
	Current Factor	0.0022	**	Yes	F (1, 43) = 10.62			Current Factor	0.1122	ns	No	F (1, 70) = 2.587			Current Factor	0.5319	ns	No	F (1, 77) = 0.3944			Current Factor	0.1319	ns	No	F (1, 275) = 2.284			Current Factor	0.9594	ns	No	F (1, 45) = 0.002622
	History Factor x Current Factor	0.6694	ns	No	F (1, 33) = 0.1856			History Factor x Current Factor	0.4028	ns	No	F (1, 61) = 0.7099			History Factor x Current Factor	0.0536	ns	No	F (1, 77) = 3.842			History Factor x Current Factor	0.8814	ns	No	F (1, 275) = 0.02229			History Factor x Current Factor	0.3712	ns	No	F (1, 34) = 0.8212
	Random effects	SD	Variance					Random effects	SD	Variance					Random effects	SD	Variance					Random effects	SD	Variance					Random effects	SD	Variance
	Subject	0	0					Subject	0	0					Subject	0	0					Subject	0	0					Subject	0	0
	Subject x History Factor	0.3109	0.09668					Subject x History Factor	0.319	0.1017					Subject x History Factor	0	0					Subject x History Factor	0	0					Subject x History Factor	0.5129	0.2631
	Subject x Current Factor	0	0					Subject x Current Factor	0	0					Subject x Current Factor	0	0					Subject x Current Factor	0	0					Subject x Current Factor	0	0
	Residual	1.029	1.058					Residual	1.514	2.292					Residual	0.9515	0.9053					Residual	1.037	1.075					Residual	0.9631	0.9275
	Šídák's multiple comparisons test	Predicted (LS) mean diff.	95.00% CI of diff.	Below threshold?	Summary	Adjusted P Value		Šídák's multiple comparisons test	Predicted (LS) mean diff.	95.00% CI of diff.	Below threshold?	Summary	Adjusted P Value		Šídák's multiple comparisons test	Predicted (LS) mean diff.	95.00% CI of diff.	Below threshold?	Summary	Adjusted P Value		Šídák's multiple comparisons test	Predicted (LS) mean diff.	95.00% CI of diff.	Below threshold?	Summary	Adjusted P Value		Šídák's multiple comparisons test	Predicted (LS) mean diff.	95.00% CI of diff.	Below threshold?	Summary	Adjusted P Value
	E+1 - C+1							E+1 - C+1							E+1 - C+1							E+1 - C+1							E+1 - C+1
	Correct	-0.7267	-1.249 to -0.2041	Yes	**	0.0044		Correct	-0.1797	-0.7672 to 0.4078	No	ns	0.7401		Correct	-0.4263	-1.081 to 0.2280	No	ns	0.2627		Correct	0.6236	0.2454 to 1.002	Yes	***	0.0005		Correct	0.05414	-0.4645 to 0.5728	No	ns	0.9649
	Error	-0.5879	-1.147 to -0.02835	Yes	*	0.0376		Error	-0.4881	-1.097 to 0.1203	No	ns	0.1384		Error	-1.267	-1.993 to -0.5400	Yes	***	0.0003		Error	0.6612	0.2392 to 1.083	Yes	***	0.001		Error	0.3235	-0.2325 to 0.8796	No	ns	0.3415
	C-C	E-C	C-E	E-E				C-C	E-C	C-E	E-E				C-C	E-C	C-E	E-E				C-C	E-C	C-E	E-E				C-C	E-C	C-E	E-E
	1.10448	-0.804846	-0.144498					0.318093	0.80776	2.92339					-0.375544	-0.765127	0.328198					0.417776	1.20051	0.881784					-0.17267	-0.0298328	0.337694
	1.10524	0.229948	-0.257869	-3.41247				0.351503	0.00993971	0.610449					0.49554	0.0776276	2.50022	-2.48475				-0.101077	1.1006	0.900697	-0.300694				-0.544932	0.242072	0.436171	-0.445443
	0.227722	-0.299484	0.535768	-2.26551				0.712856	0.560508	1.3077					0.270744	-0.455137	0.0299773					0.138925	0.424212	0.37174					-0.195835	0.199731	0.349354
	-0.402035	-0.0322289	-0.475917	-1.52507				0.531735	0.713733	0.271301	1.93076				-0.698139	-0.280488	-0.75537					-0.395616	0.0547956	1.20363					-0.597033	0.51332	-0.382257	-1.36343
	0.150536	-0.5255	-0.768061	-1.85629				1.23737	0.11343	2.02365	3.62437				-0.54656	0.222984	1.3527	-0.544271				-0.642485	0.246543	-0.430357	1.60216				-0.263298	0.777603	-0.601223	1.63212
	0.0174896	-0.514616	-0.348297					1.02126	0.919457	-0.01407	0.388693				-0.179777	-0.170001	-0.64287	-1.59029				0.858629	-0.344821	1.33364	1.3354				-0.12679	0.0699012	-0.0817898
	0.838523	-0.27021	-0.695171	-1.19558				1.01566	0.181291	-0.481496					-0.532704	-0.612564	3.51926					0.602715	-0.196406	-0.136937	-0.685305				-0.411705	-0.677618	0.0221182
	-0.0524906	-0.79869	0.0759546					0.130178	0.0403254	-0.522333					-0.734802	-0.659754	-0.821631	0.0791928				0.911009	0.718357	-0.1126	-2.41718				-0.626335	-0.451668	0.561992	-0.616215
	-0.284033	0.308026	-0.414741	-1.24298				0.999555	-0.40685	1.36584	-0.701627				-0.0045158	-0.638947	-0.63736					-0.447555	-0.6765	-0.162504	1.81871				-0.755127	0.120595	-0.104041
	0.421109	0.0693785	-0.55432	-1.82768				-0.0901729	-1.20668	2.63355	-8.67887				0.159777	-0.51739	-0.111649	-0.972839				0.019695	-0.232432	0.83316	6.19186				-0.166307	-0.378796	-3.3232	-0.917411
	0.487625	0.0217295	-1.18829					-0.165019	-0.579911	-0.846484	-3.08306				-0.247937	0.315434	-1.29224	-1.86511				-0.563431	1.94921	-0.431324	1.26299				-0.440367	-0.261429	0.738057	-0.229196
	0.93115	-1.8581	-0.160233	-1.67777				-0.0817464	0.7235	1.08637	1.29959				0.603243	-0.678231	2.04047	-1.93168				0.144027	1.14775	0.317736	0.817324				-0.702098	0.145831	-0.893112	-0.879257
	-0.160433	-0.144324	0.510782	-1.94965				0.622882	0.13457	1.99929					0.213277	-0.712576	0.915411	-0.180634				-0.355095	2.00732	-0.246023	0.0829141				0.0169711	-0.706047	0.605004	2.73281
	1.43004	0.795083	-1.00421	-4.11032				1.23404	0.0109006	-0.0621567	-1.28419				0.16144	-0.660204	-0.422866	2.21208				0.0883547	0.427582	-0.36184	1.05675				0.357945	-0.569188	-0.23932	-2.46254
	-0.601535	0.431582	-0.86788	0.435407				0.574075	0.835696	0.596773	0.621087				0.716624	-0.539396	0.362978	-4.12406				0.0203629	0.967264	0.327256	1.07062				0.123632	-0.106304	0.849093
	0.575936	-1.19214	2.08144	-1.155				0.984075	0.135687	0.424424	3.29541				-0.826222	-0.225668	0.0483041					0.253256	0.921523	0.214471					-0.287169	1.36391	-1.80878	2.53321
	-0.783435	-1.49713	-0.169325	-0.299994				0.816653	0.835372	0.390657	4.35476				-0.413084	0.0566977	-0.137355	-0.61388				-0.247286	1.27464	1.3785	-2.39467				-0.63315	1.26868	-1.06997	1.7366
	0.569557	-1.67236	0.469787	-3.29542				0.21714	1.8088	0.255769	0.0304832				0.13078	-0.222076	0.343727					1.40327	0.389658	1.36003	-0.358353				0.0488422	0.414436	-1.3886	3.4842
	-0.659322	-0.444694	0.270781	3.99877				1.64962	0.707669	0.075977	-0.906876				1.18256	0.0904495	-0.947312	0.696912				0.292241	-0.843433	-0.897477	1.92928				-0.15896	-1.00319	0.190865	-2.75776
	0.486952	-0.40416	-0.0553236					1.42731	0.953535	0.558275	-3.55447				1.16223	-0.595688	1.38015	-1.05349				0.577252	-0.408897	1.48925	-0.0660603				0.133975	-0.472707	-0.538622	0.574493
	0.715516	-1.36894	-1.57242	0.291439				0.0180588	1.97201	-0.597055	0.265065				0.301417	-0.900462	-0.32706	-1.01045				0.330186	1.45184	-0.351967	3.19844				0.248441	0.549784	-0.0633303	-0.340228
	-0.799034	-0.54265	-0.997142					0.928163	0.98806	0.585858	2.8465				-0.303513	-0.974074	0.0912424	-0.968916				0.238082	2.10984	1.17031	-0.994812				0.139511	0.0789648	-0.532057	1.50751
	-0.547361	-1.05547	-0.0159458	-0.615365				-0.0878118	-0.0435717	0.1083												0.0748641	0.444677	1.0804	0.358258				-0.187137	0.752346	0.405458	5.2794
	-0.510234	-0.654508	-0.251071					0.944404	-1.84911	0.732558	-4.05538											0.429836	1.57851	-2.20622	-1.16412				0.362354	0.759311	1.32962	0.98117
	-0.554844	-0.499992	-0.201804	-0.0710829				-0.245121	0.617942	0.440026	1.28367											0.355645	1.39979	-1.74193	0.283644				0.115897	-0.771159	-0.349916	-0.947303
	-0.361833	-0.588051	-0.705131					2.50322	-0.565796	0.24406	0.311939											0.088062	1.58445	-0.0100241	-1.56357				-0.143802	0.119971	-0.469308	-0.518353
	-0.359606	-0.348786	0.272961	0.758149				0.692932	-0.922288	1.20388	0.939573											0.32359	0.411418	1.12503					0.386209	-0.79365	1.10708	-1.42094
	-0.548759	0.5241	-0.15731					0.520656	0.304051	-0.310777	3.8831											0.866706	0.524103	0.883144					0.182921	1.16463	0.0825052	-1.52958
	-0.12106	0.210076	-2.11769	-1.16817				0.891524	-0.700298	-0.222426	2.86065											0.101431	1.36457	0.142565					0.196253	-0.841394	-0.466915	2.04251
	0.534812	-0.743154	-0.779926	-1.47323				1.34997	0.172571	0.671129	-1.40569											-0.174431	0.2988	0.204138					-0.832027	-0.0614152	-1.68397	-2.01747
	-0.141752	0.575662	-0.888034	0.278313				2.05481	0.0554329	-0.914796	6.72013											0.184154	-0.100382	0.610148					-0.0304775	0.834308	-0.704554	3.82142
	-0.515135	-0.273284	0.728593	1.47334				0.512556	1.34569	1.91	-0.0435093											0.00843917	0.820389	-0.190264					0.0838611	-1.05184	0.216649	-2.82843
	-0.271039	-0.584845	-0.224882					1.10198	0.098313	-0.449687	-3.63118											0.436292	1.338	-0.0648044	0.209826				-0.958791	1.11507	-0.0044608	1.49202
	0.355764	-0.568681	-0.330688	-0.179411				1.74943	-0.162414	-0.05477	-0.513019											0.0488463	0.456519	0.541673	1.20811				-0.196212	-0.478632	0.0579057
	0.598426	-0.865101	-2.0349	2.14479				0.230955	-0.159685	2.42109	-4.95429											0.591726	-0.277388	-1.38151	3.07333				-0.572291	-1.04143	-1.49932
	0.527783	-0.879305	-0.376075	-1.33873				0.839616	0.562528	-0.219939	-1.57685											0.154947	0.841736	1.27118					-1.15913	-0.975028	-0.884062
	0.307416	-0.891238	-1.22166	-0.944583				1.11829	0.468225	-0.135318	3.09509											-0.325352	0.922837	0.412372	3.17451				-0.696969	-0.710746	-0.453336
	0.47329	-0.786744	-0.0887889	-2.85003				0.651546	-0.335991	0.269691	-2.83374											-0.177959	0.790905	2.04666	0.185495				0.115486	-1.94138	1.31818	-0.543087
	0.360533	0.292316	-0.96588	0.565569				0.293107	-0.536031	-0.139967	0.733313											0.161335	1.94688	0.0220717	1.64394				0.0457229	-0.135327	-1.53448	-1.68728
	1.14519	-1.11173	-1.1573	-3.10802				0.0164744	0.589363	1.9037												0.299964	0.662884	-1.02288					2.05038	-0.515438	-1.4289	-0.202767
	1.19946	-2.23758	0.472254	-6.00344				1.02905	0.131667	1.39787	-1.97308											-0.565569	1.36397	0.508416	1.2636				-0.043408	-1.46941	0.604086	-0.308877
	0.593444	-0.244195	-0.77432	2.68464				0.359141	-0.27677	-0.453312	2.66245											-0.609468	1.81961	0.0818679	0.472732				-0.386434	-0.306771	-0.470821
	0.305934	-1.11761	-0.492893	-0.356883				-0.460562	0.140329	0.373835												0.0248449	1.49858	0.922688	-0.876823				-0.161719	0.00222387	-0.768925	-0.677089
	0.665532	-1.15815	-0.661052	-2.45739				-0.474461	1.11942	-1.44499	-0.982957											-0.55441	0.870985	-0.0331694	-1.21359				-0.465954	-0.149165	-0.0560622	-0.930938
								-0.247176	1.42012	-0.395418	-1.09988											-0.728127	2.25443	0.620564	0.67768				-0.276333	-0.255157	-0.0742313	-0.0648278
								-0.010077	0.194954	0.270067	-3.42628											-0.132025	0.899056	-0.347708	1.86656				-0.0565576	0.511744	-0.823156	-2.46901
								0.828873	0.77936	0.688718	-0.98275											-0.208687	0.519436	0.658082	-0.71514
								0.300332	1.94113	1.17579	-1.73746											-0.389306	-0.0896335	-0.51049
								0.77935	0.59337	1.7713	-1.18729											0.206037	0.651987	0.211035
								1.13253	-0.5739	-0.744798	4.75914											-0.42787	1.53859	1.21623	-0.953967
								-0.115276	1.05424	-0.659569	0.295484											-0.0440282	-0.865147	0.160715	4.22239
								0.165999	0.517371	0.65066	1.44534											0.348547	0.478827	0.644917
								-0.650605	1.88777	-1.10911	2.08776											-0.50848	1.04499	0.453856	2.4303
								1.48976	0.957087	-1.29713	-5.00185											-0.334737	0.552601	0.61332
								-0.0110934	1.61904	1.88877	0.0627023											-0.229237	1.60731	0.162007	1.22022
								-0.184963	0.0290296	0.75717	-1.82649											-0.588036	1.58702	0.0960002	3.93506
								1.21877	0.131595	0.471189	-1.46772											-0.158528	-0.0921698	-0.580492
								0.107568	0.38691	1.18179	1.22928											-0.172275	-0.188589	-0.362978
								-0.484164	0.308191	0.951413	-1.02897											-0.219624	-0.144894	0.743156	-0.98943
								0.464956	1.56236	1.0177	-1.57409											0.282591	-0.112759	-0.248724
								-0.819965	0.595929	-0.81962	8.73763											-0.0542101	0.764572	0.18646	1.53446
								0.00234842	1.06583	0.699198	-1.76162											-0.547017	0.0808979	0.476386
								0.781839	1.86907	0.292846	-1.11444											-0.127331	0.493659	0.673088	1.16758
								0.666944	0.977146	2.2515	-3.36459											0.0464056	0.308369	0.690299	0.0446201
								-0.117013	-0.0373158	-1.3259	-1.72958											-0.567736	-0.0053316	0.676527
								-0.356963	0.0233633	-0.605758	-0.0213793											0.0365459	0.400007	-1.17204
								-0.304571	-0.52351	0.234011	-0.608453											0.21601	-0.0108958	-0.875226	-3.34105
								0.983903	-0.482943	-0.934868	-0.965512											-0.423182	-0.151223	0.158986
								0.998718	-0.384511	-0.677365	2.38758											0.219439	0.183325	-1.32583	1.04741
								-0.0009336	-0.040581	-0.903334	0.58827											0.363561	-0.197954	-0.37842	1.68589
								1.28853	-0.988582	1.25362	0.554692											-0.640232	0.280516	-0.533349	1.7741
																						0.400004	0.659345	-0.298256
																						1.04048	0.615611	-0.235694	0.333204
																						-0.226964	-0.120643	0.387371
																						-0.0290285	-0.00273	0.166876	7.28998
																						-0.62689	1.26643	0.1255	-0.247431

## Sheet: Figure S7
	Figure S7A							Figure S7B							Figure S7C							Figure S7D
	Fixed effects (type III)	P value	P value summary	Statistically significant (P < 0.05)?	F (DFn, DFd)			Fixed effects (type III)	P value	P value summary	Statistically significant (P < 0.05)?	F (DFn, DFd)			Fixed effects (type III)	P value	P value summary	Statistically significant (P < 0.05)?	F (DFn, DFd)			Fixed effects (type III)	P value	P value summary	Statistically significant (P < 0.05)?	F (DFn, DFd)
	History Factor	0.1466	ns	No	F (1, 24) = 2.250			History Factor	0.0055	**	Yes	F (1, 104) = 8.049			History Factor	0.6296	ns	No	F (1, 12) = 0.2449			History Factor	<0.0001	****	Yes	F (1, 159) = 45.97
	Current Factor	0.0004	***	Yes	F (1, 24) = 16.76			Current Factor	0.0558	ns	No	F (1, 104) = 3.741			Current Factor	0.0987	ns	No	F (1, 12) = 3.203			Current Factor	0.001	***	Yes	F (1, 159) = 11.26
	History Factor x Current Factor	0.0509	ns	No	F (1, 10) = 4.919			History Factor x Current Factor	0.0056	**	Yes	F (1, 38) = 8.634			History Factor x Current Factor	0.4094	ns	No	F (1, 3) = 0.9148			History Factor x Current Factor	<0.0001	****	Yes	F (1, 159) = 29.01
	Random effects	SD	Variance					Random effects	SD	Variance					Random effects	SD	Variance					Random effects	SD	Variance
	Subject	0	0					Subject	0	0					Subject	0.4043	0.1635					Subject	0	0
	Subject x History Factor	0	0					Subject x History Factor	0.6085	0.3703					Subject x History Factor	0	0					Subject x History Factor	0	0
	Subject x Current Factor	0.2015	0.04061					Subject x Current Factor	0.3175	0.1008					Subject x Current Factor	0.2549	0.06495					Subject x Current Factor	0	0
	Residual	0.8765	0.7683					Residual	0.9679	0.9368					Residual	0.8696	0.7562					Residual	1.089	1.186
	Šídák's multiple comparisons test	Predicted (LS) mean diff.	95.00% CI of diff.	Below threshold?	Summary	Adjusted P Value		Šídák's multiple comparisons test	Predicted (LS) mean diff.	95.00% CI of diff.	Below threshold?	Summary	Adjusted P Value		Šídák's multiple comparisons test	Predicted (LS) mean diff.	95.00% CI of diff.	Below threshold?	Summary	Adjusted P Value		Šídák's multiple comparisons test	Predicted (LS) mean diff.	95.00% CI of diff.	Below threshold?	Summary	Adjusted P Value
	E+1 - C+1							E+1 - C+1							E+1 - C+1							E+1 - C+1
	Correct	0.1453	-0.4346 to 0.7253	No	ns	0.8078		Correct	0.763	0.4063 to 1.120	Yes	****	<0.0001		Correct	0.4527	-0.3943 to 1.300	No	ns	0.3668		Correct	0.3027	-0.1843 to 0.7896	No	ns	0.2985
	Error	-0.7528	-1.502 to -0.003699	Yes	*	0.0487		Error	0.06354	-0.4206 to 0.5476	No	ns	0.9458		Error	-0.144	-1.441 to 1.153	No	ns	0.9545		Error	2.64	1.790 to 3.491	Yes	****	<0.0001
	C-C	E-C	C-E	E-E				C-C	E-C	C-E	E-E				C-C	E-C	C-E	E-E				C-C	E-C	C-E	E-E
	0.468932	-0.16788	0.125353	-1.30175				-0.990543	-1.04179	-1.52977	1.76522				0.130419	-0.748195	-0.525015	-0.392914				-1.2099	0.701537	-1.67207	-0.0861201
	0.321614	2.62985	-0.274781					0.822814	6.33361	-1.07984	-0.858004				0.859313	0.900573	0.546632					-0.370294	0.204061	-0.412375	2.17746
	-0.145644	0.95252	0.373412	-0.473902				0.616063	1.62871	-0.239171					0.907478	-0.16472	1.66222	1.44786				-0.0457864	0.655124	-1.21151
	-0.0133459	-1.14469	-0.646918	-0.387334				0.0746968	-0.474996	1.51252	-0.774838				-0.406935	1.27523	0.199639					0.00533386	-0.639947	-0.730158
	0.532172	3.09454	-0.849087					0.954273	2.03558	0.61083	-1.47106				1.16915	3.19868	0.230328					-0.212674	0.323444	-0.410067
	0.61474	1.63756	0.309785					0.523311	7.19984	-1.42036					0.281111	0.675978	1.18325					-0.487262	0.0345097	-0.212822
	0.739839	1.16589	-1.13398	-3.03832				0.624517	-0.462511	0.099344					0.946175	0.0894388	-0.0244824					-0.317119	1.70982	-0.303065
	0.0343586	-0.849414	0.383476	1.24386				-0.544281	1.34456	0.63383	-2.61397				0.607546	-0.553706	-0.737417	0.0726268				-0.296439	0.385144	-1.07179
	0.881586	1.1135	1.55425	-2.3224				0.563329	0.163325	-0.639108	-1.07024				0.50135	0.658562	-0.366331	-1.35086				-0.50843	-0.900434	-0.432203
	-0.486	-0.403027	-1.05525	-0.726785				-0.769229	0.356402	0.0345959					1.3208	3.12169	0.612832					-0.421859	0.0863125	-0.652878
	0.47683	-1.3785	-0.535579	-1.65019				-0.321742	-0.150588	-0.623218					0.369619	-0.472072	-0.183728					-0.400303	-0.177795	-0.455855
	0.0455539	0.418371	-0.731627					-1.11597	-0.343348	-1.48553	-1.40713				0.560376	1.72357	0.652484					-1.01722	1.08113	-1.22347	0.571813
	-0.425061	-0.281665	0.372405					-0.609937	-0.387293	0.089669					0.0754028	3.5022	0.328578					-0.840048	0.0300918	-0.483137	2.73232
	-0.286074	0.529876	-0.617351					-0.963746	0.307504	-0.863463												-0.137809	0.319309	-0.643405	1.00826
	-0.848541	0.369482	-0.58536	-2.04168				0.253895	2.11948	0.54018												-0.232483	-0.117602	-0.544483
	-0.186298	-0.214251	0.141001					-0.285794	0.863297	0.438209	2.07742											-0.0154083	1.7257	-1.0858
	1.55378	-0.448032	-0.348487					-1.10145	-1.46228	0.23785	-0.242947											-0.0114258	0.223709	-1.1922
	-0.43423	-0.103159	-0.669694					-0.364243	-0.876491	0.00451645	1.67168											0.89635	-0.0069912	-1.46999
	-0.792955	1.19798	-1.67934	-1.09689				0.0806469	-0.045995	0.260946												1.62239	1.84126	-0.528156	2.03667
	-0.641279	0.202846	-1.05756					0.150895	1.33076	2.47026												0.707452	-0.10116	-0.551082
	-0.19291	-0.0538087	-0.46331	0.307554				-1.45093	3.4446	0.0582773												-0.0980872	-0.596022	0.108131
	1.30798	-0.965249	-0.703261					-0.871943	0.252704	-0.58144												0.296511	-0.583846	-0.730098
	1.17089	0.135982	-0.185413					0.389667	0.522326	-0.354266												-0.404724	0.00593821	-0.890981
	-0.0177297	-0.612202	0.186814					-1.53898	2.46669	-1.67346												-1.11523	-2.29678	-3.12778	10.53
	-0.60719	-0.121796	0.857532					-0.144898	1.10152	-0.663231												0.438949	-0.649551	-0.170166	0.942855
								-0.595576	-0.358525	-0.151347												-0.597285	0.102847	-0.953863
								-0.561582	-0.263594	-0.375547												-0.538817	-0.571919	-0.886606
								-0.176632	0.123748	0.0366533	-1.39516											0.433007	-0.446214	-1.66848
								-0.536172	-0.221019	-0.906828	-1.22869											0.218829	0.0551966	-0.810955
								-0.831705	-1.15706	-0.569908												0.190064	-0.575774	0.6849
								-0.849123	-0.290353	-1.40073	-0.810903											-0.523037	-0.743042	0.649924
								0.152534	-0.364278	-0.816467	-0.595421											-0.0087798	1.11102	-1.12221
								-0.768314	1.29178	-1.77768	1.09411											0.255146	0.870115	1.37329
								0.0566497	-0.978227	-1.12546												0.0269656	-1.70326	-0.0888976
								-0.0071576	-0.805436	-1.33963												-0.167833	0.696461	-0.0050709	-1.09168
								-1.21453	0.221396	-0.929833	-1.6284											0.862667	0.1403	-0.100716	2.51838
								-0.551956	0.526542	-1.12316												0.367678	0.733025	-0.198213
								-0.876934	-0.349695	0.549542												0.279825	1.70969	2.56215
								-0.105449	-0.0453841	1.24831	-0.914256											-0.459881	1.54362	0.311436
								0.14715	0.696069	-0.65539												-0.385885	0.277832	-0.385809
								-0.345407	0.0347632	-0.9822												0.250488	0.351163	-0.279909
								-0.200351	0.4363	-1.06197	-1.16918											0.0729328	1.51422	-1.0695
								-0.378681	-0.856635	-1.17908												0.701574	-0.160076	0.236183
								-0.604528	0.0656184	0.782113	0.672342											-0.658696	3.61723	0.00366471
								-0.411928	0.163223	0.387707	0.0764528											0.115561	-0.998713	-0.697517
								-0.513235	-0.0531824	0.020336	0.189632											-0.733736	0.387681	-1.26474
								-0.400903	0.204693	-2.0073												0.0945851	0.366926	-0.700766
								0.8319	0.968233	1.87486	0.0825005											1.12335	-0.474146	-1.07481
								1.04521	-1.22333	1.91201	0.62468											-0.247697	0.511477	-0.460452
								0.923359	1.03615	2.28513												-0.131619	-0.162624	0.311201
								-0.202052	0.190731	0.605606												0.292698	0.682895	-0.0876053
								-1.99928	3.36165	0.205892	0.69729
								-0.483854	1.11604	-0.719942
								-0.526637	3.04691	0.852261	1.32225
								-0.214113	-0.271467	-0.823687
								0.141803	2.00163	-0.38462
								0.885353	0.267306	0.017408
								0.846317	-0.120094	-0.712097	2.50997
								0.370467	0.219366	-0.27862	-0.537387
								0.613123	-0.519384	3.19391	0.203389
								0.395977	-0.711016	0.349655
								0.0598179	0.60666	1.62532
								0.672281	-0.204995	0.635584	0.914086
								0.940968	2.09558	-0.432806
								-1.005	1.68171	-0.20042
								0.017695	3.61532	0.750548
								0.525026	1.21637	-0.226947
								0.801599	0.425048	-0.175068
								0.0917849	-1.12458	0.105535
								0.419848	1.32295	1.36376	-0.321262
								-0.322929	2.62428	-0.828993
								-0.499408	-0.179357	-0.0814719
								-0.281749	0.296719	-0.0373636
								-0.492517	2.67417	1.02445	3.35268
								0.770485	-1.61176	4.02639
								0.00999859	-1.23529	-1.05314
								0.583326	-1.80921	1.73985	-0.521155
								0.556336	0.26846	0.915239	0.254025
								0.292603	0.480058	0.822368	0.443807
								-0.274575	0.0958882	-0.758607
								-0.626217	0.612342	0.346013
								-0.530233	0.484152	0.854983	2.28467
								-0.469699	-0.287835	-0.93089
								-1.54647	0.308003	-0.986281
								-0.301019	0.829784	0.214214
								0.050671	-0.1134	0.22243	-0.262617
								-0.118812	-0.14522	-1.46605
								0.111457	-1.49696	1.01717
								0.147061	2.20428	-1.12832
								0.691003	0.638179	0.179219
								0.257456	0.843046	-0.822648
								-0.0946465	0.550622	0.993667	-1.48477
								0.855145	1.58471	-0.0217993
								0.157234	1.62685	-0.451487
								-0.562712	7.77424	0.125144
								-0.130996	0.426505	-1.45558	-1.00934
								-0.0405238	-0.56418	0.64421
								-0.941499	0.00292619	0.229814
								0.187059	-0.170871	2.00765	0.496146
								-0.280215	1.12539	-0.0088841
								-0.422897	1.87115	-0.157974
								0.156498	1.16298	-0.313112
								0.11033	1.0436	-0.766845
								0.231012	1.3672	-0.517865
								-0.739803	-0.363394	-0.844642

[truncated: 13 more sheets: Figure S8, Figure S9, Figure S10, Figure S11, Figure S12, Figure S14, Figure S15, Figure S16, Figure S17, Figure S18, Figure S19, Figure S20, Figure S21]
